# Supplementary material for: Direct conversion of osteosarcoma to adipocytes by targeting TNIK
Source: JCI Insight. 2021 Feb 8;6(3):e137245. doi: 10.1172/jci.insight.137245 (PMC7934882; doi:10.1172/jci.insight.137245)
Supplement: Supplemental Data Set 1 [file jciinsight-6-137245-s232.xlsx]

## Sheet: Sheet2
		data file S1. Original data
				TNIK	GAPDH
		Sample	Name	Value (log2)	Value (log2)	delta	raw		raw/OB average
		GSM717846	220-Msc	7.40871	14.1494	-6.74069	0.00935083		0.718892
		GSM717847	240-Msc	7.34659	14.116	-6.76941	0.00916652		0.704722
		GSM717848	Kaat-Msc	7.43101	14.4923	-7.06129	0.00748755		0.575643
		GSM717849	MSC_001_OS	7.37165	14.2226	-6.85095	0.00866281		0.665997
		GSM717850	MSC_002_OS	7.45047	14.5427	-7.09223	0.00732868		0.56343
		GSM717851	MSC_003_OS_2	7.37712	14.363	-6.98588	0.00788934		0.606533
		GSM717852	MSC_006_OS	7.37794	14.4854	-7.10746	0.00725173		0.557513
		GSM717853	MSC_009_OS	7.39043	14.5215	-7.13107	0.00713402		0.548463
		GSM717854	MSC_HD3	7.41705	14.224	-6.80695	0.00893108		0.686622
		GSM717855	MSC_HD5	7.46677	14.546	-7.07923	0.00739502		0.56853
		GSM717856	MSC_MH	7.34747	14.4386	-7.09113	0.00733427		0.563859
		GSM717857	MSC_TD_001	7.43098	14.4237	-6.99272	0.00785202		0.603664
		GSM825623	Osteoblast 220-OB	7.35752	13.676	-6.31848	0.0125299		0.9633
		GSM825624	Osteoblast 240-OB	7.2862	13.4112	-6.125	0.0143282	OB average	1.10155
		GSM825625	Osteoblast Kaat-OB	7.40753	13.7688	-6.36127	0.0121637	0.0130073	0.935148
		GSM825626	High-grade osteosarcoma pre-chemotherapy biopsy L428int	7.51784	14.6535	-7.13566	0.00711135		0.546721
		GSM825627	High-grade osteosarcoma pre-chemotherapy biopsy L432int	7.51825	13.4063	-5.88805	0.0168857		1.29818
		GSM825628	High-grade osteosarcoma pre-chemotherapy biopsy L436int	7.46189	14.3994	-6.93751	0.00815833		0.627213
		GSM825629	High-grade osteosarcoma pre-chemotherapy biopsy L975int	7.51728	14.01	-6.49272	0.0111044		0.853709
		GSM825630	High-grade osteosarcoma pre-chemotherapy biopsy L997int	7.48421	12.3693	-4.88509	0.0338409		2.60169
		GSM825631	High-grade osteosarcoma pre-chemotherapy biopsy L1016int	7.52787	13.7224	-6.19453	0.013654		1.04972
		GSM825632	High-grade osteosarcoma pre-chemotherapy biopsy L1085int	7.45049	13.3231	-5.87261	0.0170674		1.31214
		GSM825633	High-grade osteosarcoma pre-chemotherapy biopsy L1368int	7.53654	14.682	-7.14546	0.00706321		0.54302
		GSM825634	High-grade osteosarcoma pre-chemotherapy biopsy L1369int	7.83825	12.8179	-4.97965	0.0316939		2.43663
		GSM825635	High-grade osteosarcoma pre-chemotherapy biopsy L1370int	7.46993	13.3483	-5.87837	0.0169994		1.30692
		GSM825636	High-grade osteosarcoma pre-chemotherapy biopsy L1372int	7.4483	14.6206	-7.1723	0.00693302		0.533011
		GSM825637	High-grade osteosarcoma pre-chemotherapy biopsy L1376int	7.4561	13.5777	-6.1216	0.014362		1.10415
		GSM825638	High-grade osteosarcoma pre-chemotherapy biopsy L1378int	7.49917	13.7042	-6.20503	0.013555		1.04211
		GSM825639	High-grade osteosarcoma pre-chemotherapy biopsy L1382int	7.56091	13.4881	-5.92719	0.0164338		1.26343
		GSM825640	High-grade osteosarcoma pre-chemotherapy biopsy L1385int	7.47479	14.8496	-7.37481	0.00602505		0.463206
		GSM825641	High-grade osteosarcoma pre-chemotherapy biopsy L1386int	7.93079	13.125	-5.19421	0.0273141		2.09991
		GSM825642	High-grade osteosarcoma pre-chemotherapy biopsy L2068int	7.47472	14.2538	-6.77908	0.00910529		0.700015
		GSM825643	High-grade osteosarcoma pre-chemotherapy biopsy L2178int	7.56542	14.3199	-6.75448	0.00926187		0.712053
		GSM825644	High-grade osteosarcoma pre-chemotherapy biopsy L2292int	7.57375	13.0225	-5.44875	0.0228962		1.76026
		GSM825645	High-grade osteosarcoma pre-chemotherapy biopsy L2295int	7.63403	13.1235	-5.48947	0.022259		1.71127
		GSM825646	High-grade osteosarcoma pre-chemotherapy biopsy L2296int	7.72392	13.3868	-5.66288	0.019738		1.51746
		GSM825647	High-grade osteosarcoma pre-chemotherapy biopsy L2297int	7.47617	13.3272	-5.85103	0.0173246		1.33192
		GSM825648	High-grade osteosarcoma pre-chemotherapy biopsy L2301int	7.42033	15.0784	-7.65807	0.00495098		0.380632
		GSM825649	High-grade osteosarcoma pre-chemotherapy biopsy L2302int	7.45497	13.9226	-6.46763	0.0112992		0.868686
		GSM825650	High-grade osteosarcoma pre-chemotherapy biopsy L2347int	7.5606	13.8646	-6.304	0.0126563		0.973017
		GSM825651	High-grade osteosarcoma pre-chemotherapy biopsy L2376int	7.51944	13.9215	-6.40206	0.0118246		0.909079
		GSM825652	High-grade osteosarcoma pre-chemotherapy biopsy L2611int	7.45166	12.6131	-5.16144	0.0279416		2.14815
		GSM825653	High-grade osteosarcoma pre-chemotherapy biopsy L2613int	7.78244	11.8165	-4.03406	0.0610417		4.69289
		GSM825654	High-grade osteosarcoma pre-chemotherapy biopsy L2614int	7.4362	13.1988	-5.7626	0.0184198		1.41611
		GSM825655	High-grade osteosarcoma pre-chemotherapy biopsy L2615int	7.68584	12.7939	-5.10806	0.0289948		2.22912
		GSM825656	High-grade osteosarcoma pre-chemotherapy biopsy L2616int	7.79593	13.1164	-5.32047	0.0250253		1.92394
		GSM825657	High-grade osteosarcoma pre-chemotherapy biopsy L2617int	7.77599	12.399	-4.62301	0.0405822		3.11996
		GSM825658	High-grade osteosarcoma pre-chemotherapy biopsy L2618int	7.69783	13.3298	-5.63197	0.0201655		1.55032
		GSM825659	High-grade osteosarcoma pre-chemotherapy biopsy L2619int	7.60376	13.7186	-6.11484	0.0144294		1.10934
		GSM825660	High-grade osteosarcoma pre-chemotherapy biopsy L2620int	7.46802	12.9282	-5.46018	0.0227155		1.74637
		GSM825661	High-grade osteosarcoma pre-chemotherapy biopsy L3431int	7.48053	13.9341	-6.45357	0.0114099		0.877194
		GSM825662	High-grade osteosarcoma pre-chemotherapy biopsy L3432int	7.50559	14.9389	-7.43331	0.00578563		0.4448
		GSM825663	High-grade osteosarcoma pre-chemotherapy biopsy L3433int	8.05977	12.5763	-4.51653	0.0436907		3.35894
		GSM825664	High-grade osteosarcoma pre-chemotherapy biopsy L3434int	7.5904	12.3474	-4.757	0.0369828		2.84324
		GSM825665	High-grade osteosarcoma pre-chemotherapy biopsy L3435int	7.61924	13.5095	-5.89026	0.0168599		1.29619
		GSM825666	High-grade osteosarcoma pre-chemotherapy biopsy L3436int	7.55974	14.3446	-6.78486	0.00906888		0.697216
		GSM825667	High-grade osteosarcoma pre-chemotherapy biopsy L3437int	7.63181	13.0726	-5.44079	0.0230228		1.77
		GSM825668	High-grade osteosarcoma pre-chemotherapy biopsy L3438int	7.86613	13.7888	-5.92267	0.0164854		1.2674
		GSM825669	High-grade osteosarcoma pre-chemotherapy biopsy L3439int	7.61404	13.1371	-5.52306	0.0217467		1.67189
		GSM825670	High-grade osteosarcoma pre-chemotherapy biopsy L3440int	7.61165	14.2732	-6.66155	0.0098781		0.759429
		GSM825671	High-grade osteosarcoma pre-chemotherapy biopsy L3441int	7.83247	13.3141	-5.48163	0.0223803		1.72059
		GSM825672	High-grade osteosarcoma pre-chemotherapy biopsy L3442int	7.78576	14.0965	-6.31074	0.0125973		0.968482
		GSM825673	High-grade osteosarcoma pre-chemotherapy biopsy L3443int	7.46216	13.899	-6.43684	0.011543		0.887425
		GSM825674	High-grade osteosarcoma pre-chemotherapy biopsy L3444int	7.71854	13.5237	-5.80516	0.0178843		1.37495
		GSM825675	High-grade osteosarcoma pre-chemotherapy biopsy L3445int	7.62111	14.1023	-6.48119	0.0111935		0.86056
		GSM825676	High-grade osteosarcoma pre-chemotherapy biopsy L3446int	7.45936	14.2128	-6.75344	0.00926855		0.712567
		GSM825677	High-grade osteosarcoma pre-chemotherapy biopsy L3447int	7.69255	12.6841	-4.99155	0.0314336		2.41661
		GSM825678	High-grade osteosarcoma pre-chemotherapy biopsy L3448int	7.51653	13.1072	-5.59067	0.0207511		1.59534
		GSM825679	High-grade osteosarcoma pre-chemotherapy biopsy L3449int	7.67792	13.6713	-5.99338	0.0156969		1.20678
		GSM825680	High-grade osteosarcoma pre-chemotherapy biopsy L3453int	7.52279	13.8925	-6.36971	0.0120928		0.929694
		GSM825681	High-grade osteosarcoma pre-chemotherapy biopsy L3454int	7.43463	13.3607	-5.92607	0.0164466		1.26441
		GSM825682	High-grade osteosarcoma pre-chemotherapy biopsy L3455int	7.7845	14.2294	-6.4449	0.0114787		0.882481
		GSM825683	High-grade osteosarcoma pre-chemotherapy biopsy L3456int	7.60659	12.8781	-5.27151	0.0258891		1.99036
		GSM825684	High-grade osteosarcoma pre-chemotherapy biopsy L3457int	7.48172	13.3246	-5.84288	0.0174228		1.33947
		GSM825685	High-grade osteosarcoma pre-chemotherapy biopsy L3458int	7.80772	13.42	-5.61228	0.0204426		1.57163
		GSM825686	High-grade osteosarcoma pre-chemotherapy biopsy L3459int	7.67934	14.0662	-6.38686	0.0119499		0.918707
		GSM825687	High-grade osteosarcoma pre-chemotherapy biopsy L3460int	7.66811	14.4976	-6.82949	0.00879263		0.675977
		GSM825688	High-grade osteosarcoma pre-chemotherapy biopsy L3461int	7.50389	12.9572	-5.45331	0.0228239		1.7547
		GSM825689	High-grade osteosarcoma pre-chemotherapy biopsy L3462int	7.44965	11.7525	-4.30285	0.0506656		3.89517
		GSM825690	High-grade osteosarcoma pre-chemotherapy biopsy L3463int	7.5469	13.0537	-5.5068	0.0219932		1.69084
		GSM825691	High-grade osteosarcoma pre-chemotherapy biopsy L3464int	7.54676	13.7636	-6.21684	0.0134445		1.03361
		GSM825692	High-grade osteosarcoma pre-chemotherapy biopsy L3465int	7.45682	13.9275	-6.47068	0.0112754		0.866852
		GSM825693	High-grade osteosarcoma pre-chemotherapy biopsy L3466int	7.51874	13.7053	-6.18656	0.0137297		1.05554
		GSM825694	High-grade osteosarcoma pre-chemotherapy biopsy L3467int	7.46322	14.042	-6.57878	0.0104614		0.804273
		GSM825695	High-grade osteosarcoma pre-chemotherapy biopsy L3468int	7.47071	14.011	-6.54029	0.0107443		0.826019
		GSM825696	High-grade osteosarcoma pre-chemotherapy biopsy L3469int	7.59392	15.1208	-7.52688	0.0054223		0.416866
		GSM825697	High-grade osteosarcoma pre-chemotherapy biopsy L3470int	7.50224	13.3775	-5.87526	0.0170361		1.30974
		GSM825698	High-grade osteosarcoma pre-chemotherapy biopsy L3471int	7.59962	13.7642	-6.16458	0.0139404		1.07174
		GSM825699	High-grade osteosarcoma pre-chemotherapy biopsy L3472int	7.70295	13.1295	-5.42655	0.0232512		1.78755
		GSM825700	High-grade osteosarcoma pre-chemotherapy biopsy L3473int	7.56696	12.9662	-5.39924	0.0236956		1.82171
		GSM825701	High-grade osteosarcoma pre-chemotherapy biopsy L3474int	7.43308	14.2019	-6.76882	0.00917027		0.705011
		GSM825702	High-grade osteosarcoma pre-chemotherapy biopsy L3475int	7.37515	13.4198	-6.04465	0.0151488		1.16464
		GSM825703	High-grade osteosarcoma pre-chemotherapy biopsy L3476int	7.45238	13.9533	-6.50092	0.0110415		0.848871
		GSM825704	High-grade osteosarcoma pre-chemotherapy biopsy L3477int	7.47107	14.1991	-6.72803	0.00943325		0.725228
		GSM825705	High-grade osteosarcoma pre-chemotherapy biopsy L3533int	7.42052	13.6067	-6.18618	0.0137333		1.05582
		GSM825706	High-grade osteosarcoma pre-chemotherapy biopsy L3534int	7.55933	12.9842	-5.42487	0.0232783		1.78964
		GSM825707	High-grade osteosarcoma pre-chemotherapy biopsy L3535int	7.4875	14.1599	-6.6724	0.00980409		0.753739
		GSM825708	High-grade osteosarcoma pre-chemotherapy biopsy L3536int	7.65386	14.4714	-6.81754	0.00886576		0.6816
		GSM825709	High-grade osteosarcoma pre-chemotherapy biopsy L3538int	7.46433	14.6531	-7.18877	0.00685432		0.526961
		GSM1038236	High-grade osteosarcoma cell line 143B	7.49602	13.8286	-6.33258	0.012408		0.953931
		GSM1038237	High-grade osteosarcoma cell line HOS	7.6353	12.8082	-5.1729	0.0277206		2.13116
		GSM1038238	High-grade osteosarcoma cell line IOR-MG63	7.37712	14.3207	-6.94358	0.00812408		0.62458
		GSM1038239	High-grade osteosarcoma cell line IOR-MOS	7.41995	14.0076	-6.58765	0.0103973		0.799343
		GSM1038240	High-grade osteosarcoma cell line IOR-OS10	7.86442	13.6352	-5.77078	0.0183156		1.40811
		GSM1038241	High-grade osteosarcoma cell line IOR-OS14	7.83361	14.4832	-6.64959	0.00996034		0.765751
		GSM1038242	High-grade osteosarcoma cell line IOR_OS15	7.60256	13.0504	-5.44784	0.0229106		1.76137
		GSM1038243	High-grade osteosarcoma cell line IOR-OS18	7.69464	14.5723	-6.87766	0.0085039		0.65378
		GSM1038244	High-grade osteosarcoma cell line IOR-OS9	7.39785	14.3283	-6.93045	0.00819835		0.63029
		GSM1038245	High-grade osteosarcoma cell line IOR-SARG	7.71097	13.2143	-5.50333	0.0220461		1.69491
		GSM1038246	High-grade osteosarcoma cell line KPD	7.64114	12.7474	-5.10626	0.029031		2.23191
		GSM1038247	High-grade osteosarcoma cell line MHM	7.53441	14.0081	-6.47369	0.0112519		0.865045
		GSM1038248	High-grade osteosarcoma cell line MNNG-HOS	7.45625	13.9565	-6.50025	0.0110466		0.849265
		GSM1038249	High-grade osteosarcoma cell line OHS	7.52157	12.7095	-5.18793	0.0274333		2.10907
		GSM1038250	High-grade osteosarcoma cell line OS25-HAL	7.7418	14.0626	-6.3208	0.0125098		0.961752
		GSM1038251	High-grade osteosarcoma cell line OSA	7.56706	14.0041	-6.43704	0.0115414		0.887302
		GSM1038252	High-grade osteosarcoma cell line SAOS2	7.97817	14.2109	-6.23273	0.0132972		1.02229
		GSM1038253	High-grade osteosarcoma cell line U2OS	7.68861	14.2001	-6.51149	0.0109609		0.842674
		GSM1038254	High-grade osteosarcoma cell line ZK-58	8.09338	14.7661	-6.67272	0.00980192		0.753572
