# Supplementary material for: Direct conversion of osteosarcoma to adipocytes by targeting TNIK
Source: JCI Insight. 2021 Feb 8;6(3):e137245. doi: 10.1172/jci.insight.137245 (PMC7934882; doi:10.1172/jci.insight.137245)
Supplement: Supplemental Data Set 2 [file jciinsight-6-137245-s233.xlsx]

## Sheet: Tumor volume
Tumor volume
Group	Treatment	Day	Tumor volume（mm3）
			0	1	2	3	4	5	6	7	8	9	10	11	12	13	14
1	Vehicle	Mean	98.66	106.96	156.28	181.35	209.32	261.1	301.72	331.72	336.4	396.37	409.13	471.66	553.36	599.51	650.57
		SE	7.69	5.5	9.16	8.8	12.47	16.39	22.42	25.19	23.04	34.26	38.21	38.85	52.7	49.92	49.24
2	Low dose NCB-0846	Mean	100.27	108.63	138.78	168.66	191.18	220.38	243.37	292.91	293.42	354.81	366.53	396.03	490.36	524.43	563.63
		SE	9.24	9.23	12.19	14.55	17.18	25.52	28.48	35.49	37.36	55.34	56.69	61.51	84.85	93.34	87.18
3	High dose NCB-0846	Mean	96.1	102.41	119.44	155.03	179.15	189.03	205.65	225.07	227.81	255.41	263.6	300.76	347.27	377.11	405.74
		SE	9.69	9.89	12.27	18.42	20.44	22.42	23.25	20.94	18.86	18.83	19.51	22.85	28.23	28.52	35.72
			7	11	14	18	21	28	32	35	39	42
