# Supplementary material for: Direct conversion of osteosarcoma to adipocytes by targeting TNIK
Source: JCI Insight. 2021 Feb 8;6(3):e137245. doi: 10.1172/jci.insight.137245 (PMC7934882; doi:10.1172/jci.insight.137245)
Supplement: Supplemental Tables 1-8 [file jciinsight-6-137245-s234.xlsx]

## Sheet: table S1
Supplemental Table 1. Transcriptome profiling of U2OS cells treated with DMSO, NCB-0846, and NCB-0970 by RNA sequencing.
					U2OS
					FPKM value			Ratio
Gene symbol	Chromosome	Position	Strand		DMSO	NCB-0846	NCB-0970	846/970
DDX11L1	chr1	11874	+		0.248267	0.430293	0.321544	1.33821
WASH7P	chr1	14362	-		6.89483	1.61013	7.7503	0.20775
MIR6859-1	chr1	17369	-		0	0	0	-
MIR6859-2	chr1	17369	-		0	0	0	-
MIR6859-3	chr1	17369	-		0	0	0	-
MIR6859-4	chr1	17369	-		0	0	0	-
MIR1302-10	chr1	30366	+		0	0	0	-
MIR1302-11	chr1	30366	+		0	0	0	-
MIR1302-2	chr1	30366	+		0	0	0	-
MIR1302-9	chr1	30366	+		0	0	0	-
SRSF10 (2)	chr1_gl000191_random	34173	-		6.03927	1.87204	5.05767	0.370139
FAM138A	chr1	34611	-		0	0	0	-
FAM138F	chr1	34611	-		0	0	0	-
OR4F5	chr1	69091	+		0	0	0	-
HYDIN2	chr1_gl000192_random	132569	-		0.125392	0.111804	0.132239	0.845465
LOC729737	chr1	134773	-		0.874477	0.14272	1.04997	0.135928
LOC100132062	chr1	323892	+		0.0177693	0.0487412	0	-
LOC100132287	chr1	323892	+		0.0177693	0.0487412	0	-
LOC100133331	chr1	323892	+		1.56902	0.221972	1.77934	0.124749
OR4F16	chr1	367659	+		0	0	0.0107916	0
OR4F29	chr1	367659	+		0	0	0.0107916	0
OR4F3	chr1	367659	+		0	0	0.0107916	0
LOC102724558	chr1_gl000192_random	429710	-		0.405745	0.0338768	0.422264	0.0802266
LOC101928626	chr1	562760	-		0	0	0	-
MIR6723	chr1	567705	-		0	0	0	-
OR4F16 (2)	chr1	621096	-		0	0	0.0107916	0
OR4F29 (2)	chr1	621096	-		0	0	0.0107916	0
OR4F3 (2)	chr1	621096	-		0	0	0.0107916	0
LOC100133331 (2)	chr1	661139	-		1.48487	0.293531	1.71361	0.171295
LOC100288069	chr1	700245	-		2.54585	1.08464	2.62281	0.413543
FAM87B	chr1	752751	+		0.0730133	0.147322	0.120635	1.22123
LINC00115	chr1	761586	-		0.969963	4.16519	0.850762	4.89583
LINC01128	chr1	762971	+		1.62355	1.32903	1.54655	0.859351
FAM41C	chr1	803451	-		0.490611	0.129134	0.549856	0.234851
LOC100130417	chr1	852198	-		1.79072	0.497365	1.90324	0.261326
SAMD11	chr1	861121	+		11.1021	1.57756	8.51267	0.185319
NOC2L	chr1	879583	-		23.2034	24.486	18.3853	1.33182
KLHL17	chr1	895967	+		1.64229	2.01057	1.3618	1.47641
PLEKHN1	chr1	901877	+		0.271912	0.235135	0.363686	0.646532
PERM1	chr1	910579	-		0.0684896	0.0637821	0.0603522	1.05683
HES4	chr1	934342	-		0	0	0	-
ISG15	chr1	948847	+		14.3501	10.122	10.0159	1.0106
AGRN	chr1	955503	+		99.3397	314.962	106.565	2.95559
RNF223	chr1	1007126	-		0	0	0.092895	0
C1orf159	chr1	1017198	-		3.8003	0.397886	3.61628	0.110026
LINC01342	chr1	1072397	+		0	0	0	-
MIR200B	chr1	1102484	+		0	0	0	-
MIR200A	chr1	1103243	+		0	0	0	-
MIR429	chr1	1104385	+		0	0	0	-
TTLL10	chr1	1109286	+		0	0	0	-
TNFRSF18	chr1	1138888	-		0	0.110152	0.130285	0.845465
TNFRSF4	chr1	1146706	-		0	0.23946	0	-
SDF4	chr1	1152288	-		57.0164	190.936	52.9063	3.60895
B3GALT6	chr1	1167629	+		3.76196	0.520774	2.72516	0.191098
FAM132A	chr1	1177826	-		1.22478	0.50693	1.04928	0.483123
UBE2J2	chr1	1189292	-		7.39685	1.77183	7.37766	0.240161
SCNN1D	chr1	1215816	+		0.247872	0.245262	0.221835	1.10561
ACAP3	chr1	1227764	-		3.34801	4.18453	2.49549	1.67684
MIR6726	chr1	1231490	-		0	0	0	-
PUSL1	chr1	1243994	+		2.99132	2.21844	2.85394	0.777325
CPSF3L	chr1	1246965	-		12.7523	8.6071	14.9879	0.574271
MIR6727	chr1	1247882	-		0	0	0	-
CPTP	chr1	1260143	+		5.73879	0.120549	5.84591	0.0206211
TAS1R3	chr1	1266726	+		0.0369774	0.0172179	0.0407301	0.422733
DVL1	chr1	1270658	-		9.4334	1.98906	8.19853	0.242612
MIR6808	chr1	1275030	-		0	0	0	-
MXRA8	chr1	1288069	-		21.6577	89.1404	12.0701	7.38521
AURKAIP1	chr1	1309110	-		17.8883	6.01176	19.0373	0.315788
CCNL2	chr1	1321091	-		5.55086	6.36459	6.18595	1.02888
LOC148413	chr1	1334910	+		4.74437	0.100825	6.36065	0.0158514
MRPL20	chr1	1337276	-		28.5112	2.22407	28.4852	0.0780782
ANKRD65	chr1	1353800	-		0.0215842	0	0.0237747	0
TMEM88B	chr1	1361508	+		0	0	0	-
LOC102724312	chr1	1365537	-		0.317003	0	0	-
VWA1	chr1	1370903	+		0.0812408	0	0	-
ATAD3C	chr1	1385069	+		0.255424	0.36917	0.164306	2.24685
ATAD3B	chr1	1407164	+		2.87318	5.42835	3.60208	1.50701
ATAD3A	chr1	1447523	+		5.79679	9.17866	4.34903	2.11051
TMEM240	chr1	1470158	-		0.169427	0.0788911	0.0466554	1.69093
SSU72	chr1	1477053	-		34.3498	5.7147	31.1165	0.183655
C1orf233	chr1	1533388	-		2.53663	3.64887	2.64437	1.37986
MIB2	chr1	1550795	+		2.01218	1.59033	3.09127	0.514458
MMP23B	chr1	1567560	+		0	0	0	-
MMP23A	chr1	1568159	+		0.078332	0.218844	0.0287603	7.60924
CDK11B	chr1	1570603	-		9.81493	2.16078	10.2234	0.211356
SLC35E2B	chr1	1592939	-		10.9329	0.264186	9.73741	0.027131
MMP23A (2)	chr1	1631378	+		0.0783322	0.267476	0.0287605	9.30012
CDK11A	chr1	1634170	-		8.7021	2.58699	9.37382	0.27598
SLC35E2	chr1	1656277	-		3.70066	0.226432	3.23705	0.0699502
NADK	chr1	1682671	-		5.79932	4.5145	5.68495	0.794114
GNB1	chr1	1716724	-		71.4948	73.8092	78.3588	0.941939
CALML6	chr1	1846266	+		0	0	0	-
TMEM52	chr1	1849029	-		0.592643	0.275954	0.271994	1.01456
CFAP74	chr1	1853390	-		0.0425146	0.0226242	0.0468291	0.483123
GABRD	chr1	1950768	+		0.811074	1.05288	0.866312	1.21536
PRKCZ	chr1	1981909	+		5.98316	0.38669	8.36782	0.0462115
C1orf86	chr1	2115899	-		2.90288	7.48982	3.75239	1.99602
SKI	chr1	2160134	+		6.1431	0.293377	8.72069	0.0336415
MORN1	chr1	2252692	-		0.43025	0.151981	0.612819	0.248003
LOC100129534	chr1	2281853	-		1.03128	0.1372	1.1823	0.116044
RER1	chr1	2323214	+		24.0983	6.91287	25.9731	0.266155
PEX10	chr1	2336241	-		5.60041	2.44309	6.63362	0.36829
PLCH2	chr1	2398898	+		0	0	0.0152291	0
PANK4	chr1	2439970	-		3.14358	0.476954	2.52887	0.188604
HES5	chr1	2460184	-		0	0	0	-
LOC115110	chr1	2481359	-		0.196688	0.0397459	0.338477	0.117426
TNFRSF14	chr1	2487804	+		1.02433	0.262191	2.29237	0.114376
LOC100996583	chr1	2497974	+		0	0	0.074662	0
FAM213B	chr1	2517899	+		6.25333	0.768586	4.50164	0.170735
MMEL1	chr1	2522081	-		0.244552	0.0455486	0.161622	0.281822
TTC34	chr1	2572807	-		0.026655	0	0	-
ACTRT2	chr1	2938046	+		0	0	0	-
LINC00982	chr1	2976181	-		0.0737723	0.0458011	0.0270863	1.69093
PRDM16	chr1	2985742	+		0.19526	0.0101022	0.143384	0.0704554
MIR4251	chr1	3044539	+		0	0	0	-
ARHGEF16	chr1	3371147	+		1.23821	0.182069	0.86139	0.211366
MEGF6	chr1	3404506	-		0.553327	0.473834	1.1419	0.414952
MIR551A	chr1	3477260	-		0	0	0	-
TPRG1L	chr1	3541556	+		7.31036	0.599094	11.5093	0.0520529
WRAP73	chr1	3547331	-		8.74406	1.73753	7.17758	0.242078
TP73	chr1	3569129	+		2.50859	0.0638329	2.01581	0.0316662
TP73-AS1	chr1	3652548	-		0.25811	0.116039	0.269699	0.430253
CCDC27	chr1	3668965	+		0	0	0	-
SMIM1	chr1	3689325	+		0.57799	0.0768947	0.181899	0.422733
LRRC47	chr1	3696784	-		7.87948	2.79539	8.56104	0.326524
CEP104	chr1	3728645	-		2.5715	1.85121	2.96158	0.625076
DFFB	chr1	3773831	+		0.864492	0.122808	0.710133	0.172936
C1orf174	chr1	3805697	-		10.6212	7.96054	11.6678	0.682265
LINC01134	chr1	3816968	+		0.169666	0.135432	0.0533956	2.5364
LINC01346	chr1	4000672	+		0	0	0	-
LOC284661	chr1	4472111	+		0	0	0	-
AJAP1	chr1	4715105	+		0	0	0	-
MIR4417	chr1	5624131	+		0	0	0	-
MIR4689	chr1	5922732	-		0	0	0	-
NPHP4	chr1	5922868	-		2.12477	2.17542	2.51609	0.864602
KCNAB2	chr1	6052358	+		4.24388	1.43871	3.71084	0.387705
CHD5	chr1	6161847	-		2.66847	2.70848	3.45162	0.784697
RPL22	chr1	6245080	-		88.5779	198.822	115.713	1.71823
LOC102724450	chr1	6264900	-		0	0	0.689349	0
RNF207	chr1	6266189	+		0.596495	0.399589	0.999657	0.399726
ICMT	chr1	6281253	-		22.4127	24.5101	18.3436	1.33616
LINC00337	chr1	6296300	+		0.548134	0.241796	0.285992	0.845465
HES3	chr1	6304252	+		0	0	0	-
GPR153	chr1	6307406	-		4.21896	0.820336	6.56214	0.12501
ACOT7	chr1	6324332	-		22.2007	38.663	18.2803	2.11501
HES2	chr1	6475294	-		0	0	0	-
ESPN	chr1	6484848	+		0.0401976	0.0748694	0.0885541	0.845465
MIR4252	chr1	6489894	-		0	0	0	-
TNFRSF25	chr1	6521214	-		0.605938	0.42512	0.467269	0.909798
PLEKHG5	chr1	6526152	-		1.71228	0.753516	1.8065	0.417113
NOL9	chr1	6581407	-		3.98266	1.30305	3.84334	0.33904
TAS1R1	chr1	6615338	+		0.0338552	0	0	-
ZBTB48	chr1	6640051	+		2.51663	0.112495	2.26197	0.0497332
KLHL21	chr1	6650784	-		4.31639	0.926874	3.45042	0.268626
PHF13	chr1	6673756	+		11.3963	3.60169	14.0438	0.256461
THAP3	chr1	6684925	+		1.29277	0.518884	1.12224	0.462364
DNAJC11	chr1	6694228	-		10.1262	1.00351	9.9069	0.101294
LOC100505887	chr1	6784805	+		0	0	0	-
CAMTA1	chr1	6845384	+		1.59399	1.86058	1.49892	1.24128
VAMP3	chr1	7831329	+		29.4819	17.2446	37.0117	0.465924
PER3	chr1	7844489	+		18.4813	4.8228	14.3873	0.335213
UTS2	chr1	7907672	-		0.0626657	0.175075	0	-
TNFRSF9	chr1	7975931	-		1.12893	1.26455	0.695666	1.81775
PARK7	chr1	8021714	+		90.0466	190.227	105.692	1.79981
ERRFI1	chr1	8071779	-		24.4048	1.211	35.309	0.0342972
LOC102724539	chr1	8268732	+		0	0	0.105281	0
SLC45A1	chr1	8378145	+		0.599131	0	0.474327	0
RERE	chr1	8412464	-		10.2347	1.92742	12.003	0.160579
LOC102724552	chr1	8484705	+		0	0	0	-
ENO1	chr1	8921059	-		603.705	1084.21	473.665	2.28899
MIR6728	chr1	8926561	-		0	0	0	-
ENO1-AS1	chr1	8938894	+		0.318286	0	0.58432	0
CA6	chr1	9005893	+		0	0	0	-
SLC2A7	chr1	9063359	-		0	0	0.0338623	0
SLC2A5	chr1	9097005	-		0	0	0	-
GPR157	chr1	9164476	-		0.820687	2.17819	0.36159	6.02394
MIR34A	chr1	9211727	-		0	0	0	-
H6PD	chr1	9294863	+		7.21658	6.55456	11.0175	0.594925
SPSB1	chr1	9352941	+		13.1297	0.508882	5.66785	0.0897839
LOC100506022	chr1	9485153	-		0.543377	0	0.406139	0
SLC25A33	chr1	9599528	+		9.5532	4.584	7.04486	0.650687
TMEM201	chr1	9648932	+		4.99017	0.538804	3.48118	0.154776
PIK3CD	chr1	9711790	+		5.06317	0.41542	4.6718	0.0889207
PIK3CD-AS1	chr1	9712668	-		0	0	0	-
PIK3CD-AS2	chr1	9732484	-		8.49454	8.32461	9.6286	0.864572
CLSTN1	chr1	9789079	-		83.4846	101.535	61.8711	1.64107
CTNNBIP1	chr1	9908334	-		5.32366	2.73632	8.56098	0.319627
LZIC	chr1	9989776	-		27.4056	5.04177	28.409	0.177471
NMNAT1	chr1	10002981	+		1.99154	0.190478	3.45056	0.0552022
MIR5697	chr1	10027439	+		0	0	0	-
RBP7	chr1	10057255	+		0.361165	1.88351	0.318254	5.91826
UBE4B	chr1	10093041	+		26.8633	1.91112	21.1196	0.0904905
KIF1B	chr1	10270764	+		6.33208	1.02614	5.9546	0.172327
RNU6-2	chr1	10359024	+		0	0	0.0451907	0
PGD	chr1	10459049	+		76.4252	14.0579	72.5912	0.193658
APITD1	chr1	10490159	+		7.60534	11.4499	6.22658	1.83887
APITD1-CORT	chr1	10490159	+		1.10497	0.848934	0.962434	0.882069
CORT	chr1	10509776	+		0.14735	0.286225	0.275317	1.03962
DFFA	chr1	10520603	-		9.20316	4.98653	10.7822	0.462477
PEX14	chr1	10535003	+		11.472	0.526166	8.33393	0.0631354
CASZ1	chr1	10696666	-		0.707975	0.576899	0.298526	1.93249
C1orf127	chr1	11006530	-		0.154224	0.0319165	0.0377502	0.845465
TARDBP	chr1	11072679	+		43.3493	6.74963	42.0299	0.160591
MASP2	chr1	11086580	-		0.217446	0.219375	0.299392	0.732736
SRM	chr1	11114649	-		36.7574	96.6012	37.1308	2.60165
EXOSC10	chr1	11126670	-		25.8039	3.73632	24.2233	0.154245
MTOR	chr1	11166588	-		12.9764	2.76736	12.8001	0.216199
MTOR-AS1	chr1	11203955	+		0	0	0	-
ANGPTL7	chr1	11249346	+		0	0	0	-
UBIAD1	chr1	11333255	+		7.61353	0.677068	7.64454	0.0885688
PTCHD2	chr1	11539295	+		0.0453708	0.0253514	0	-
LOC101929181	chr1	11669588	+		0.221087	2.95968	0.162349	18.2303
FBXO2	chr1	11708418	-		0.689688	1.28457	1.18962	1.07982
FBXO44	chr1	11714432	+		3.08531	1.44912	3.31496	0.437144
FBXO6	chr1	11724150	+		0.335984	0.0568892	0.151397	0.375762
MAD2L2	chr1	11734537	-		43.6252	31.5857	41.5186	0.760759
DRAXIN	chr1	11751781	+		5.44375	2.21173	8.46524	0.261272
AGTRAP	chr1	11796142	+		28.9975	14.1476	24.7135	0.572465
C1orf167	chr1	11822250	+		0	0.00956101	0	-
LOC102724659	chr1	11837134	-		0	0	0	-
MTHFR	chr1	11845787	-		4.03599	0.187423	4.314	0.0434452
CLCN6	chr1	11866153	+		4.84344	6.92888	4.29894	1.61176
NPPA-AS1	chr1	11900376	+		1.21571	0.620791	0.83849	0.740368
NPPA	chr1	11905767	-		0.278802	0.104611	0.184591	0.566719
NPPB	chr1	11917521	-		0	1.51498	0	-
KIAA2013	chr1	11979645	-		48.5026	25.7996	38.4256	0.671417
PLOD1	chr1	11994724	+		231.365	610.969	225.341	2.71131
MFN2	chr1	12040238	+		28.8762	2.1856	23.4775	0.0930935
MIIP	chr1	12079299	+		9.6937	2.32413	8.16001	0.28482
MIR6729	chr1	12089215	+		0	0	0	-
TNFRSF8	chr1	12123434	+		0.834325	0.478141	0.311045	1.53721
MIR7846	chr1	12227000	+		0	0	0	-
TNFRSF1B	chr1	12227060	+		0.167364	0	0.0425421	0
MIR4632	chr1	12251770	+		0	0	0	-
VPS13D	chr1	12290096	+		3.06541	0.64696	2.88867	0.223964
SNORA59A	chr1	12567300	+		0	0	0	-
SNORA59B	chr1	12567300	+		0	0	0	-
DHRS3	chr1	12627939	-		2.22422	0.204576	1.36108	0.150305
MIR6730	chr1	12638985	-		0	0	0	-
AADACL4	chr1	12704566	+		0	0	0	-
AADACL3	chr1	12776118	+		0	0	0	-
C1orf158	chr1	12806134	+		0	0	0	-
PRAMEF12	chr1	12834991	+		0.0532201	0.0495621	0	-
PRAMEF1	chr1	12851546	+		0.00647409	0	0	-
PRAMEF11	chr1	12884618	-		0.0046687	0	0	-
HNRNPCL1	chr1	12907230	-		0.0202191	0	0	-
HNRNPCL3	chr1	12907230	-		0	0	0	-
HNRNPCL4	chr1	12907230	-		0	0	0	-
PRAMEF2	chr1	12916941	+		0	0	0	-
PRAMEF4	chr1	12939033	-		0	0	0.0283229	0
PRAMEF7	chr1	12976467	+		0.0303675	0.00471338	0	-
PRAMEF8	chr1	12976467	+		0.0303675	0.00471338	0	-
PRAMEF6	chr1	12998302	-		0.00458449	0	0	-
LOC101929983	chr1	12998505	-		0	0	0	-
PRAMEF9	chr1	12998505	-		0	0	0	-
LOC391003	chr1	13035499	+		0	0	0	-
PRAMEF22	chr1	13035543	+		0	0	0	-
PRAMEF5	chr1	13108514	-		0.00425091	0	0	-
LOC645354	chr1	13161986	-		0	0	0	-
LOC649324	chr1	13161986	-		0	0	0	-
HNRNPCL2	chr1	13182960	-		0.0204639	0	0	-
LOC645354 (2)	chr1	13194518	+		0	0	0	-
LOC649324 (2)	chr1	13194518	+		0	0	0	-
LOC391003 (2)	chr1	13328196	-		0	0	0	-
PRAMEF22 (2)	chr1	13328833	-		0	0	0	-
PRAMEF5 (2)	chr1	13359819	+		0	0	0	-
PRAMEF6 (2)	chr1	13359833	+		0.0045813	0	0	-
LOC101929983 (2)	chr1	13364886	+		0	0	0	-
PRAMEF7 (2)	chr1	13386915	-		0.0151838	0.00471338	0	-
PRAMEF8 (2)	chr1	13386915	-		0.0151838	0.00471338	0	-
PRAMEF10	chr1	13409128	+		0	0	0	-
LOC645382	chr1	13409135	+		0	0	0	-
PRAMEF15	chr1	13421176	+		0.00423479	0	0	-
LOC101929983 (3)	chr1	13424003	+		0	0	0	-
LOC400736	chr1	13447414	-		0.00546588	0	0	-
PRAMEF14	chr1	13447414	-		0.00546588	0	0	-
PRAMEF19	chr1	13474053	-		0	0	0	-
PRAMEF16	chr1	13495254	+		0	0	0	-
PRAMEF17	chr1	13495258	+		0	0	0	-
PRAMEF20	chr1	13516066	+		0.0592519	0	0	-
PRAMEF7 (3)	chr1	13607700	-		0.0151838	0.00471338	0	-
PRAMEF8 (3)	chr1	13607700	-		0.0151838	0.00471338	0	-
PRAMEF10 (2)	chr1	13629925	+		0	0	0	-
LOC645382 (2)	chr1	13629932	+		0	0	0	-
PRAMEF15 (2)	chr1	13641973	+		0.00423479	0	0	-
LOC101929983 (4)	chr1	13644800	+		0	0	0	-
LOC400736 (2)	chr1	13668269	-		0.00546588	0	0	-
PRAMEF14 (2)	chr1	13668269	-		0.00546588	0	0	-
PRAMEF19 (2)	chr1	13694889	-		0	0	0	-
PRAMEF17 (2)	chr1	13716092	+		0	0	0	-
PRAMEF20 (2)	chr1	13736907	+		0.0296259	0	0	-
LRRC38	chr1	13801445	-		0.297564	0.0461852	0.0546269	0.845465
PDPN	chr1	13910252	+		15.7338	22.8214	10.6589	2.14106
PRDM2	chr1	14026735	+		5.08526	0.409204	5.09558	0.0803056
KAZN	chr1	14925213	+		0.712812	0.110864	0.626398	0.176986
TMEM51-AS1	chr1	15438311	-		0.724447	0.0405856	0.734773	0.0552356
TMEM51	chr1	15479028	+		3.73131	0.0787501	2.74775	0.0286598
C1orf195	chr1	15490692	-		0	0	0	-
FHAD1	chr1	15573768	+		0.111543	0.0779069	0.0921467	0.845465
EFHD2	chr1	15736391	+		20.5563	29.3981	26.908	1.09254
CTRC	chr1	15764938	+		0	0.0490107	0	-
CELA2A	chr1	15783223	+		0	0	0	-
CELA2B	chr1	15802596	+		0	0	0	-
CASP9	chr1	15817896	-		3.29355	0.213369	2.3975	0.0889963
DNAJC16	chr1	15853308	+		4.57045	0.216841	4.5545	0.0476102
AGMAT	chr1	15898194	-		0.0451502	0.0139698	0	-
DDI2	chr1	15943953	+		2.86106	0.18885	3.37122	0.0560184
RSC1A1	chr1	15986364	+		4.46425	0.0597249	4.88065	0.0122371
PLEKHM2	chr1	16010827	+		13.8426	4.95976	15.1589	0.327186
SLC25A34	chr1	16062809	+		0.646642	0.28676	0.508761	0.563643
TMEM82	chr1	16068987	+		0	0	0	-
FBLIM1	chr1	16085255	+		0.833896	0.384875	1.16484	0.330409
UQCRHL	chr1	16133657	-		0	0	0.193733	0
FLJ37453	chr1	16160710	-		2.08667	0.0653706	2.11737	0.0308734
SPEN	chr1	16174359	+		5.22195	0.259264	4.20254	0.0616921
MIR5096	chr1	16197644	+		0	0	0	-
ZBTB17	chr1	16268364	-		5.16476	5.3144	5.35317	0.992759
C1orf64	chr1	16330731	+		0	0	0	-
HSPB7	chr1	16340523	-		0.621674	0.578944	0.738824	0.783602
CLCNKA	chr1	16348486	+		0	0	0.0205497	0
CLCNKB	chr1	16370231	+		0	0	0	-
FAM131C	chr1	16384264	-		1.11258	1.26924	0.980395	1.29462
EPHA2	chr1	16450832	-		12.6756	14.4386	25.2419	0.57201
ARHGEF19	chr1	16524599	-		4.18613	0.174555	3.78511	0.0461163
RSG1	chr1	16558182	-		1.2738	0.254196	1.30285	0.195107
FBXO42	chr1	16573335	-		2.86697	0.685137	3.08274	0.22225
SZRD1	chr1	16693525	+		42.2434	78.1416	43.9704	1.77714
SPATA21	chr1	16725138	-		0	0	0	-
NECAP2	chr1	16767167	+		16.7788	9.63364	18.1686	0.530237
CROCCP3	chr1	16793931	-		0.17187	0.12312	0.232999	0.528416
MIR3675	chr1	16875409	+		0	0	0	-
NBPF1	chr1	16888922	-		6.03196	2.10995	5.07798	0.415511
CROCCP2	chr1	16944751	-		4.0209	1.44789	3.70556	0.390733
MST1P2	chr1	16972069	+		0.170512	0.0585024	0.444828	0.131517
FAM231A	chr1	16999498	+		0	0.0431968	0	-
MIR3675 (2)	chr1	17007750	+		0	0	0	-
ESPNP	chr1	17017713	-		0.0939208	0.065599	0.129315	0.507279
FAM231A (2)	chr1	17060447	-		0	0.0431968	0	-
MST1L	chr1	17081129	-		0.0152033	0.00943887	0.0279103	0.338186
MIR3675 (3)	chr1	17185444	-		0	0	0	-
CROCC	chr1	17248445	+		2.44169	0.503097	2.62293	0.191807
MFAP2	chr1	17300999	-		229.692	373.571	262.235	1.42457
ATP13A2	chr1	17312453	-		29.5235	8.46859	43.3618	0.195301
SDHB	chr1	17345225	-		39.7922	81.3102	35.5013	2.29034
PADI2	chr1	17393256	-		0	0	0.0238891	0
PADI1	chr1	17531621	+		0.0491943	0	0.338667	0
PADI3	chr1	17575593	+		0.415544	0.262595	0.490409	0.535461
MIR3972	chr1	17604384	+		0	0	0	-
PADI4	chr1	17634690	+		0.229774	0	0.0230084	0
PADI6	chr1	17698691	+		0	0	0	-
RCC2	chr1	17733251	-		50.7449	3.52443	53.7665	0.0655506
ARHGEF10L	chr1	17866330	+		3.44264	0.480412	3.2064	0.149829
ACTL8	chr1	18081808	+		0.101693	0.189406	0.0560066	3.38186
LOC101927876	chr1	18392151	+		0	0	0	-
IGSF21	chr1	18434240	+		0.0730133	0.0453299	0.0268077	1.69093
KLHDC7A	chr1	18807424	+		0.467793	0.0261384	0.422519	0.0618633
PAX7	chr1	18957500	+		2.51065	0.293133	2.22061	0.132006
TAS1R2	chr1	19166093	-		0	0	0	-
ALDH4A1	chr1	19197924	-		9.12958	14.1004	8.95006	1.57545
MIR4695	chr1	19209696	-		0	0	0	-
MIR1290	chr1	19223565	-		0	0	0	-
IFFO2	chr1	19230774	-		3.58392	0.566332	7.01107	0.0807769
UBR4	chr1	19401000	-		6.36614	2.79922	6.36578	0.439729
EMC1	chr1	19542158	-		28.3975	86.3413	21.1511	4.08212
MRTO4	chr1	19578075	+		17.3181	1.99659	19.6488	0.101614
AKR7L	chr1	19592476	-		0.0170385	0.0571227	0.120113	0.475574
AKR7A3	chr1	19609057	-		0.063541	0.106512	0.0979852	1.08703
LOC100506730	chr1	19619741	-		0.342019	0.17695	0.481375	0.367594
AKR7A2	chr1	19629202	-		15.2952	19.6162	18.0744	1.0853
PQLC2	chr1	19638740	+		3.63628	0.0891143	3.7418	0.0238159
CAPZB	chr1	19665267	-		36.0094	68.4428	35.5644	1.92448
MINOS1	chr1	19923471	+		1.88726	1.6366	1.81951	0.899474
MINOS1-NBL1	chr1	19923471	+		21.4347	59.5042	16.5133	3.60341
RPS14P3	chr1	19934301	+		0.225836	3.31244	0.0621887	53.2643
NBL1	chr1	19969723	+		0	0.00469238	0	-
HTR6	chr1	19991780	+		0.0279295	0	0.0615279	0
TMCO4	chr1	20008706	-		3.40447	0.429643	2.4883	0.172665
RNF186	chr1	20140522	-		0	0	0	-
OTUD3	chr1	20208888	+		2.99245	1.04166	3.38414	0.307805
PLA2G2E	chr1	20246800	-		0	0	0	-
PLA2G2A	chr1	20301924	-		0	0.0426944	0	-
PLA2G5	chr1	20396701	+		0.0499605	0	0.0275154	0
PLA2G2D	chr1	20439143	-		0	0	0	-
PLA2G2F	chr1	20465823	+		0	0.0324095	0	-
PLA2G2C	chr1	20490484	-		0	0	0	-
UBXN10-AS1	chr1	20510736	-		0	0	0	-
UBXN10	chr1	20512571	+		0.04241	0	0.0373712	0
VWA5B1	chr1	20617412	+		0	0	0	-
LINC01141	chr1	20686294	-		0	0	0.0137759	0
CAMK2N1	chr1	20808884	-		14.0469	4.62909	15.8936	0.291255
MUL1	chr1	20825941	-		15.11	1.36233	16.2618	0.0837749
FAM43B	chr1	20878932	+		1.39263	0.0170645	0.746794	0.0228504
CDA	chr1	20915444	+		3.94683	6.57005	3.31487	1.98199
PINK1	chr1	20959948	+		7.15245	4.5723	5.49795	0.831637
MIR6084	chr1	20960172	+		0	0	0	-
PINK1-AS	chr1	20969150	-		5.44153	11.5014	4.39891	2.6146
DDOST	chr1	20978260	-		269.875	937.516	285.141	3.2879
KIF17	chr1	20990507	-		0.184725	0.086014	0.343358	0.250508
SH2D5	chr1	21046225	-		6.65141	1.12622	8.97113	0.125539
HP1BP3	chr1	21069171	-		44.7907	27.441	58.2346	0.471214
EIF4G3	chr1	21132785	-		7.01883	2.09241	7.93176	0.263801
MIR1256	chr1	21314807	-		0	0	0	-
ECE1	chr1	21543740	-		34.1505	105.167	29.7587	3.534
LOC100506801	chr1	21619783	+		0.018381	0	0.0404927	0
NBPF3	chr1	21766583	+		3.51346	0.947434	3.32053	0.285326
ALPL	chr1	21835858	+		0.437405	0.458258	0.140523	3.26108
RAP1GAP	chr1	21922708	-		2.86823	1.67249	3.52162	0.474922
USP48	chr1	22004792	-		8.12559	1.78349	7.86533	0.226753
LDLRAD2	chr1	22138758	+		0.0235949	0	0.0519582	0
HSPG2	chr1	22148725	-		16.7209	36.6512	9.73756	3.7639
CELA3B	chr1	22303418	+		0	0	0	-
CELA3A	chr1	22328149	+		0	0	0	-
LOC101928043	chr1	22350487	-		0.271133	0.0631242	0.149324	0.422733
LINC00339	chr1	22351684	+		4.48243	0.031744	3.80468	0.00834341
CDC42	chr1	22379120	+		61.5439	29.4529	61.5624	0.478424
WNT4	chr1	22443798	-		0.520984	0.0564157	0.253564	0.222491
MIR4418	chr1	22592732	+		0	0	0	-
ZBTB40	chr1	22778344	+		6.22978	0.798698	6.21289	0.128555
EPHA8	chr1	22890004	+		0.341134	0.993788	0.211963	4.68849
MIR6127	chr1	22959751	-		0	0	0	-
C1QA	chr1	22963118	+		0	0	0	-
C1QC	chr1	22970118	+		0	0	0	-
C1QB	chr1	22979682	+		0	0	0	-
EPHB2	chr1	23037331	+		29.2825	24.632	21.5777	1.14155
MIR4684	chr1	23046010	+		0	0	0	-
MIR4253	chr1	23189652	-		0	0	0	-
LACTBL1	chr1	23279536	-		0.027301	0	0	-
C1orf234	chr1	23337327	-		0.09277	0	0	-
KDM1A	chr1	23345941	+		46.1553	7.70743	38.8717	0.198278
MIR3115	chr1	23370798	+		0	0	0	-
MIR4419A	chr1	23384351	-		0	0	0	-
LUZP1	chr1	23410516	-		13.1396	2.15968	15.3143	0.141024
HTR1D	chr1	23518388	-		6.59206	0.543959	7.66546	0.0709623
LINC01355	chr1	23607802	-		0.417742	0.0125493	0.326548	0.0384302
HNRNPR	chr1	23631181	-		33.8671	10.2537	30.0986	0.340669
ZNF436	chr1	23685941	-		7.44158	0.045763	5.99454	0.00763412
ZNF436-AS1	chr1	23695464	+		1.26787	0.122946	0.949918	0.129428
TCEA3	chr1	23707402	-		0.0540716	0.176243	0.0893385	1.97275
ASAP3	chr1	23755056	-		9.48076	2.03749	8.50996	0.239424
E2F2	chr1	23832920	-		7.71689	0.950278	3.16117	0.30061
LOC101928163	chr1	23848422	+		0	0	0	-
ID3	chr1	23884421	-		93.3651	110.294	102.083	1.08043
MDS2	chr1	23953824	+		0	0	0	-
RPL11	chr1	24018269	+		443.351	742.151	616.163	1.20447
TCEB3	chr1	24069856	+		16.0516	16.897	17.6068	0.959683
TCEB3-AS1	chr1	24086872	-		4.8011	2.24129	6.92291	0.323751
PITHD1	chr1	24104876	+		13.8554	2.66211	14.0727	0.189168
LYPLA2	chr1	24117646	+		34.4939	2.25187	49.3223	0.0456562
GALE	chr1	24122089	-		30.2006	11.2642	35.9582	0.313257
HMGCL	chr1	24128367	-		13.4464	2.24687	24.3232	0.0923759
FUCA1	chr1	24171572	-		17.8344	39.1488	38.1071	1.02734
CNR2	chr1	24200460	-		0.026655	0	0	-
MIR378F	chr1	24255560	+		0	0	0	-
PNRC2	chr1	24286301	+		41.1095	0.76659	43.0794	0.0177948
SRSF10	chr1	24290837	-		5.77222	1.80255	4.99535	0.360846
MYOM3	chr1	24382531	-		0.628116	0.220303	0.69186	0.318422
IL22RA1	chr1	24446261	-		2.60363	0.178504	0.826929	0.215863
IFNLR1	chr1	24480647	-		1.12224	2.69581	0.796616	3.38408
LOC284632	chr1	24526730	+		0	0	0	-
GRHL3	chr1	24645812	+		0.0829561	0.0257514	0.243666	0.105683
STPG1	chr1	24683489	-		3.26856	0.216905	2.18924	0.099078
NIPAL3	chr1	24742245	+		5.56311	1.66466	3.15028	0.528416
RCAN3AS	chr1	24822823	-		0	0	0	-
RCAN3	chr1	24828841	+		8.76507	0.523493	5.4608	0.0958638
LOC100506985	chr1	24865764	-		1.31289	0	0.964084	0
NCMAP	chr1	24882567	+		0	0	0.0261224	0
SRRM1	chr1	24969594	+		21.171	11.4398	21.5928	0.529799
CLIC4	chr1	25071760	+		146.708	184.304	129.592	1.42219
RUNX3	chr1	25226002	-		1.20093	0.120157	1.43213	0.0839011
MIR6731	chr1	25245836	-		0	0	0	-
MIR4425	chr1	25349994	+		0	0	0	-
SYF2	chr1	25548767	-		20.2749	12.9554	23.7402	0.545714
RSRP1	chr1	25568740	-		6.233	3.03763	5.97622	0.508286
RHD	chr1	25598977	+		0.0314683	0.00732635	0.0346619	0.211366
TMEM50A	chr1	25664789	+		46.0178	23.8869	41.8588	0.570654
RHCE	chr1	25688740	-		0.0292545	0.0136376	0	-
TMEM57	chr1	25757349	+		9.08302	0.531786	9.78204	0.0543635
LDLRAP1	chr1	25870076	+		13.686	0.55545	10.4583	0.0531107
MAN1C1	chr1	25943959	+		2.16123	0.341776	1.53838	0.222166
SEPN1	chr1	26126667	+		62.8596	186.617	61.5216	3.03336
MTFR1L	chr1	26146397	+		13.094	1.75914	14.8276	0.11864
LOC646471	chr1	26146445	-		0.836128	0	0.815243	0
AUNIP	chr1	26158404	-		3.58381	0.110873	3.40105	0.0325995
PAQR7	chr1	26187975	-		5.85343	0.102026	5.17176	0.0197275
STMN1	chr1	26210677	-		119.282	100.803	95.3811	1.05685
MIR3917	chr1	26232853	-		0	0	0	-
PAFAH2	chr1	26286258	-		5.09988	0.0615201	5.1663	0.011908
EXTL1	chr1	26348271	+		0.223951	0	0.207729	0
SLC30A2	chr1	26364513	-		1.07916	0.0176313	0.10427	0.169093
TRIM63	chr1	26377796	-		0	0	0	-
PDIK1L	chr1	26437656	+		2.37592	0.114941	2.10722	0.0545461
FAM110D	chr1	26485511	+		2.54569	0	1.02587	0
ZNF593	chr1	26496388	+		12.466	3.80184	18.3082	0.207658
CNKSR1	chr1	26503981	+		0.573374	0.361718	0.244476	1.47956
CATSPER4	chr1	26517119	+		0	0.062101	0	-
LOC101928303	chr1	26551811	+		0	0.0510907	0	-
CEP85	chr1	26560644	+		9.62001	1.76407	7.01163	0.251592
SH3BGRL3	chr1	26606213	+		91.2306	282.897	104.696	2.70209
UBXN11	chr1	26608773	-		6.03967	9.76054	7.87245	1.23984
CD52	chr1	26644411	+		0.187377	0.087249	0.206393	0.422733
AIM1L	chr1	26648350	-		0.153349	0	0.0894236	0
ZNF683	chr1	26688125	-		0.0572446	0	0	-
LIN28A	chr1	26737269	+		0.0117869	0.0109767	0.0129831	0.845465
DHDDS	chr1	26758773	+		8.601	2.13154	9.84186	0.216579
LOC101928324	chr1	26789248	-		0	0	0	-
HMGN2	chr1	26798902	+		440.736	54.287	372.818	0.145613
RPS6KA1	chr1	26856249	+		16.9153	5.15105	13.1248	0.392466
MIR1976	chr1	26881033	+		0	0	0	-
ARID1A	chr1	27022522	+		13.3754	1.82453	9.73687	0.187383
PIGV	chr1	27114454	+		6.53251	0.238569	5.34368	0.044645
ZDHHC18	chr1	27153201	+		13.4296	1.95108	9.14778	0.213284
SFN	chr1	27189633	+		96.0284	5.86359	55.9979	0.104711
GPN2	chr1	27205873	-		8.02121	0.992094	9.24939	0.10726
GPATCH3	chr1	27216979	-		8.08915	1.09686	9.39963	0.116692
NR0B2	chr1	27237975	-		0	0	0	-
NUDC	chr1	27248213	+		57.6468	18.7373	60.5076	0.309669
KDF1	chr1	27276047	-		0.0262411	0.0244374	0.0578082	0.422733
TRNP1	chr1	27320195	+		6.06883	12.3433	6.57777	1.87652
FAM46B	chr1	27331511	-		5.7397	0.59391	3.31476	0.179171
SLC9A1	chr1	27425300	-		4.78414	0.696868	5.23119	0.133214
WDTC1	chr1	27561007	+		11.3004	4.30641	10.8467	0.397023
TMEM222	chr1	27648636	+		12.3319	2.06646	14.1734	0.145799
ACTG1P20	chr1	27650365	+		0.909858	0.598109	1.13975	0.524771
SYTL1	chr1	27668483	+		0.721963	0.0448226	0.556661	0.0805205
MAP3K6	chr1	27681670	-		6.80092	2.30032	4.63849	0.495919
FCN3	chr1	27695601	-		0	0	0	-
CD164L2	chr1	27705590	-		0	0.112759	0	-
GPR3	chr1	27719148	+		2.68567	0.687797	3.13079	0.219688
WASF2	chr1	27730730	-		44.6209	15.6282	42.5377	0.367396
AHDC1	chr1	27860756	-		4.65834	0.159389	4.44257	0.0358777
FGR	chr1	27938801	-		0	0	0	-
IFI6	chr1	27992572	-		11.6539	57.2703	14.392	3.97932
FAM76A	chr1	28052490	+		2.66723	0.229284	2.14694	0.106796
STX12	chr1	28099694	+		9.14291	0.887223	10.5616	0.0840046
PPP1R8	chr1	28157252	+		18.3312	0.571614	16.0618	0.0355884
SCARNA1	chr1	28160912	+		0	0	0	-
THEMIS2	chr1	28199054	+		0.0173688	0	0.0573944	0
RPA2	chr1	28218036	-		25.156	3.44646	24.7249	0.139392
SMPDL3B	chr1	28261466	+		15.6717	41.8992	18.8354	2.2245
XKR8	chr1	28285973	+		0.456957	0.0818363	0.17423	0.469703
EYA3	chr1	28296855	-		4.34812	0.365241	4.46538	0.0817938
PTAFR	chr1	28473677	-		0.271372	0.0680398	0.310408	0.219195
DNAJC8	chr1	28526790	-		96.1272	52.9028	95.2619	0.55534
ATPIF1	chr1	28562602	+		9.06928	17.5556	5.36031	3.27511
SESN2	chr1	28585963	+		5.9409	3.52186	8.40502	0.419018
MED18	chr1	28655513	+		9.12584	2.13349	11.0139	0.193708
PHACTR4	chr1	28696093	+		13.6589	2.35342	12.092	0.194626
RCC1	chr1	28832455	+		29.7473	2.45135	26.6843	0.0918646
SNHG3	chr1	28832455	+		19.4576	1.32578	12.2562	0.108172
SNORA73B	chr1	28835070	+		0	0	13.5263	0
TRNAU1AP	chr1	28879529	+		7.34099	1.6959	8.54363	0.198499
SNHG12	chr1	28905050	-		2.32748	1.87465	2.09155	0.896298
SNORD99	chr1	28905255	-		0	0	0	-
SNORA61	chr1	28906276	-		16.02	20.6837	16.0417	1.28937
SNORA44	chr1	28906893	-		0	0	10.2689	0
SNORA16A	chr1	28907432	-		0	0	8.1701	0
RAB42	chr1	28918712	+		0.709867	0.0991613	0.50824	0.195107
TAF12	chr1	28929609	-		6.13433	1.06353	7.61944	0.139582
RNU11	chr1	28975112	+		0	56.156	0	-
GMEB1	chr1	28995240	+		10.0734	0.523363	9.04033	0.0578921
YTHDF2	chr1	29063133	+		32.8547	6.02723	35.3382	0.170558
OPRD1	chr1	29138654	+		0.48006	0.571249	1.02818	0.555591
EPB41	chr1	29213603	+		10.7303	2.31087	6.47662	0.356803
TMEM200B	chr1	29445937	-		1.03089	0.202113	0.737989	0.27387
SRSF4	chr1	29474250	-		20.4959	4.40607	18.7858	0.234542
MECR	chr1	29519169	-		4.98681	8.14775	4.82828	1.68751
PTPRU	chr1	29563028	+		9.32831	2.17178	7.76168	0.279809
LOC101928460	chr1	29656132	-		0	0	0	-
LOC101929406	chr1	30486799	-		0	0	0	-
MATN1	chr1	31184124	-		0.0494127	0	0.0408204	0
MATN1-AS1	chr1	31191619	+		0.0461587	0.021493	0.33048	0.0650358
LAPTM5	chr1	31205315	-		0.802625	0.629438	1.14	0.552141
MIR4420	chr1	31212003	-		0	0	0	-
SDC3	chr1	31342313	-		62.4645	26.2247	71.7141	0.365684
PUM1	chr1	31404353	-		21.1216	6.21022	21.7844	0.285077
SNORD103A	chr1	31408536	-		0	0	0	-
SNORD103B	chr1	31408536	-		0	0	0	-
SNORD103A (2)	chr1	31421965	-		0	0	0	-
SNORD103B (2)	chr1	31421965	-		0	0	0	-
SNORD85	chr1	31441010	-		0	0	0	-
NKAIN1	chr1	31652592	-		0.0809593	0.0452368	0.0356702	1.2682
SNRNP40	chr1	31732415	-		50.6047	1.98056	48.167	0.0411186
ZCCHC17	chr1	31769829	+		11.4033	6.45657	13.293	0.485711
FABP3	chr1	31838100	-		0	0.0803294	0.047506	1.69093
SERINC2	chr1	31882412	+		6.34568	7.78417	9.57408	0.813047
LINC01225	chr1	31971839	+		0	0	0	-
LINC01226	chr1	31984036	+		0	0	0	-
TINAGL1	chr1	32042086	+		57.1547	150.475	68.0728	2.2105
HCRTR1	chr1	32083301	+		0	0	0	-
PEF1	chr1	32095463	-		24.5633	10.4835	18.629	0.562754
COL16A1	chr1	32117848	-		24.2579	56.1766	24.4705	2.29569
BAI2	chr1	32192706	-		20.2949	24.9947	16.6497	1.50121
MIR4254	chr1	32224261	-		0	0	0	-
SPOCD1	chr1	32256023	-		0.561255	0.578282	0.710288	0.814152
PTP4A2	chr1	32372022	-		34.2652	9.99747	39.6592	0.252084
KHDRBS1	chr1	32479295	+		72.6682	19.5071	72.4094	0.2694
TMEM39B	chr1	32538503	+		14.834	3.41725	10.7496	0.317895
MIR5585	chr1	32552550	+		0	0	0	-
KPNA6	chr1	32573644	+		15.1013	5.9409	15.2058	0.390698
TXLNA	chr1	32645345	+		24.5836	4.25356	25.7311	0.165308
CCDC28B	chr1	32665987	+		4.06349	1.05851	3.22388	0.328336
IQCC	chr1	32671236	+		2.43475	0.605282	2.3182	0.2611
DCDC2B	chr1	32674695	+		0.140289	0	0.0772633	0
TMEM234	chr1	32681798	-		2.88598	1.01804	2.40823	0.422733
EIF3I	chr1	32687971	+		173.739	234.416	172.713	1.35726
MTMR9LP	chr1	32697261	-		0.732898	0.113754	0.8297	0.137102
FAM167B	chr1	32712818	+		0.494902	0.0921771	0.218051	0.422733
LCK	chr1	32716840	+		0.232859	0.0394279	0.209855	0.187881
HDAC1	chr1	32757708	+		64.4864	179.846	52.3135	3.43785
MARCKSL1	chr1	32799430	-		150.025	9.40732	123.746	0.0760212
FAM229A	chr1	32826871	-		0.203058	1.13461	0.745552	1.52184
TSSK3	chr1	32827862	+		1.9069	0.770643	1.823	0.422733
BSDC1	chr1	32830234	-		9.06654	1.98152	7.58373	0.261286
ZBTB8B	chr1	32930658	+		0.188403	0	0.155642	0
ZBTB8A	chr1	33004746	+		2.65524	0.20332	2.79385	0.0727742
ZBTB8OS	chr1	33087307	-		7.54355	10.3527	8.52776	1.214
RBBP4	chr1	33116749	+		36.1941	11.3439	32.6131	0.347833
SYNC	chr1	33145507	-		14.3135	4.0955	14.7305	0.278028
KIAA1522	chr1	33207512	+		27.9437	7.02251	23.7981	0.295087
YARS	chr1	33240840	-		48.4193	19.0436	40.3089	0.47244
S100PBP	chr1	33283043	+		12.0452	1.16555	9.78335	0.119136
FNDC5	chr1	33327869	-		0.740417	0.841221	0.619824	1.35719
HPCA	chr1	33352098	+		0	0.0983756	0.0389619	2.52492
TMEM54	chr1	33360196	-		18.8202	71.8975	23.6665	3.03795
RNF19B	chr1	33402047	-		4.75374	0.627828	5.1124	0.122805
AK2	chr1	33473541	-		17.5772	11.7538	16.6249	0.707004
AZIN2	chr1	33546714	+		0.73667	0.37732	1.15629	0.32632
TRIM62	chr1	33611003	-		3.78156	0.160596	4.92513	0.0326075
ZNF362	chr1	33722174	+		9.56611	0.0709283	9.79866	0.00723857
A3GALT2	chr1	33772367	-		0	0	0	-
PHC2	chr1	33789224	-		17.2592	1.47221	32.3732	0.0454761
MIR3605	chr1	33797994	-		0	0	0	-
LOC101929464	chr1	33815953	+		0	0	0	-
ZSCAN20	chr1	33938232	+		1.70496	0.0835669	1.80385	0.0463269
CSMD2	chr1	33979599	-		0.52343	0.807146	0.47921	1.68433
HMGB4	chr1	34326076	+		0	0	0	-
CSMD2-AS1	chr1	34334557	+		0	0	0	-
C1orf94	chr1	34632484	+		0.158044	0.0535204	0.0791286	0.676372
MIR552	chr1	35135200	-		0	0	0	-
GJB5	chr1	35220648	+		0	0	0	-
GJB4	chr1	35225342	+		0	0	0	-
GJB3	chr1	35246790	+		1.79032	0.0561998	2.19358	0.0256202
GJA4	chr1	35258599	+		0.0583386	0	0.0321295	0
SMIM12	chr1	35315963	-		4.34547	0.0276546	4.18679	0.0066052
DLGAP3	chr1	35331037	-		0.92024	0.102839	0.837934	0.122729
LOC653160	chr1	35441300	-		0.60175	0.700487	1.07708	0.650358
ZMYM6NB	chr1	35447127	-		20.5107	36.5823	23.888	1.53141
ZMYM6	chr1	35451767	-		2.91565	0.334052	3.19128	0.104677
ZMYM1	chr1	35525387	+		7.82127	0.198131	6.27713	0.031564
SFPQ	chr1	35649201	-		163.901	27.1848	113.929	0.238613
ZMYM4	chr1	35734568	+		23.3045	2.9546	23.3746	0.126402
KIAA0319L	chr1	35899091	-		14.999	7.58456	17.7396	0.42755
NCDN	chr1	36023393	+		5.54215	1.91465	5.10592	0.374986
TFAP2E	chr1	36038971	+		0.281236	0.18132	0.119145	1.52184
PSMB2	chr1	36065143	-		21.4152	28.3371	16.6776	1.69911
C1orf216	chr1	36179477	-		9.77214	0.600691	12.5401	0.0479017
CLSPN	chr1	36197713	-		5.58784	0.560885	3.53201	0.1588
AGO4	chr1	36273828	+		1.83621	0.324526	2.42855	0.13363
AGO1	chr1	36348810	+		12.9955	2.02686	14.1958	0.142779
AGO3	chr1	36396683	+		9.4106	2.68353	9.97245	0.269094
TEKT2	chr1	36549676	+		0.0313536	2.54028	0	-
ADPRHL2	chr1	36554453	+		13.5699	3.02249	14.5463	0.207784
COL8A2	chr1	36560837	-		0.751325	1.05924	1.06895	0.990922
TRAPPC3	chr1	36602170	-		16.1622	0.512742	16.1896	0.0316712
MAP7D1	chr1	36621566	+		21.8567	1.00682	19.4741	0.0517003
THRAP3	chr1	36690017	+		56.5701	1.79981	49.7736	0.03616
SH3D21	chr1	36771994	+		0.403597	0.358772	0.424349	0.845465
EVA1B	chr1	36787631	-		0.228013	0.0707802	0.167435	0.422733
STK40	chr1	36805220	-		11.6678	3.34203	11.832	0.282457
LSM10	chr1	36859021	-		15.4646	1.04567	17.2027	0.0607851
OSCP1	chr1	36883507	-		1.64813	0.211703	1.53369	0.138035
MRPS15	chr1	36921362	-		57.5106	54.0599	56.4885	0.957008
CSF3R	chr1	36931644	-		0	0	0	-
GRIK3	chr1	37261128	-		0.0307925	0.014338	0.0056529	2.5364
MIR4255	chr1	37627164	+		0	0	0	-
LINC01137	chr1	37920480	-		7.72519	3.08764	15.1558	0.203727
ZC3H12A	chr1	37940119	+		2.68267	7.31641	4.79695	1.52522
MIR6732	chr1	37945831	+		0	0	0	-
MEAF6	chr1	37955561	-		6.68475	1.26014	7.02202	0.179456
MIR5581	chr1	37966536	-		0	0	0	-
SNIP1	chr1	38000050	-		5.15764	6.21442	6.62036	0.938683
DNALI1	chr1	38022520	+		0.232386	0.0705505	0.373789	0.188744
GNL2	chr1	38032413	-		22.8091	2.82044	24.7987	0.113733
RSPO1	chr1	38076951	-		0.107215	0	0.0337417	0
C1orf109	chr1	38147242	-		7.62269	0.656333	8.10006	0.0810282
CDCA8	chr1	38158073	+		42.5547	1.8078	38.8235	0.0465645
EPHA10	chr1	38181646	-		0.462942	0.358163	0.407938	0.877983
MANEAL	chr1	38259774	+		6.76929	3.85205	5.13001	0.750886
YRDC	chr1	38268614	-		7.03771	11.0636	8.1887	1.35108
C1orf122	chr1	38273473	+		7.96548	22.7987	11.5461	1.97457
MTF1	chr1	38275239	-		2.96743	1.67926	3.47994	0.482556
INPP5B	chr1	38326369	-		4.50572	1.05021	4.51853	0.232423
SF3A3	chr1	38422652	-		46.3784	9.02653	45.8112	0.197038
FHL3	chr1	38462442	-		16.4466	2.2602	29.0292	0.0778597
UTP11L	chr1	38478384	+		25.8747	9.71233	31.8235	0.305193
POU3F1	chr1	38509523	-		0	0	0	-
MIR3659	chr1	38554903	+		0	0	0	-
LINC01343	chr1	38674706	-		0	0	0	-
RRAGC	chr1	39303869	-		24.6344	3.35332	31.1388	0.107689
GJA9-MYCBP	chr1	39328162	-		0.0467278	0.68276	0.048316	14.1311
MYCBP	chr1	39328162	-		9.37792	10.5526	8.21088	1.2852
GJA9	chr1	39339739	-		0.0179552	0	0.0220485	0
RHBDL2	chr1	39351478	-		0.0708627	0.0219973	0.0780541	0.281822
AKIRIN1	chr1	39456916	+		23.0922	5.28534	28.8386	0.183273
NDUFS5	chr1	39491967	+		51.6213	85.6521	55.5823	1.541
MACF1	chr1	39549839	+		7.31796	0.859344	8.63216	0.0995514
KIAA0754	chr1	39875176	+		2.75239	0.13258	3.29307	0.0402602
BMP8A	chr1	39957318	+		0.48158	0.101811	0.430733	0.236367
PPIEL	chr1	39987952	-		0.502099	0.401007	0.612642	0.654554
PABPC4	chr1	40026485	-		57.1398	117.076	55.9282	2.09332
LOC101929516	chr1	40030742	+		0.148157	0.0689073	0.081729	0.84312
SNORA55	chr1	40033046	-		0	0	0	-
HEYL	chr1	40089103	-		0.138005	0.0107099	0.126675	0.0845465
NT5C1A	chr1	40124793	-		0.299177	0.119406	0.517846	0.230581
HPCAL4	chr1	40144320	-		2.02239	2.33434	1.10859	2.10569
PPIE	chr1	40204517	+		8.70414	5.23668	7.24831	0.722469
BMP8B	chr1	40223903	-		0.113244	0.0817452	0.319795	0.255618
OXCT2	chr1	40235197	-		0.440962	0.0966243	0.228571	0.422733
TRIT1	chr1	40306706	-		13.7625	4.05822	13.102	0.309741
MYCL	chr1	40361096	-		2.7904	0	0.431565	0
MFSD2A	chr1	40420784	+		6.3283	0.0796397	3.29687	0.0241561
CAP1	chr1	40506255	+		164.349	107.514	180.858	0.594466
PPT1	chr1	40538382	-		200.559	646.877	153.637	4.21043
RLF	chr1	40627041	+		11.302	7.73353	13.4913	0.573223
TMCO2	chr1	40713573	+		0	0.237844	0	-
ZMPSTE24	chr1	40723722	+		35.4733	22.7194	32.8656	0.691282
COL9A2	chr1	40766163	-		18.3	22.8163	16.7148	1.36504
SMAP2	chr1	40839378	+		10.2847	0.0811679	10.4858	0.00774078
ZFP69B	chr1	40916337	+		7.99027	0.715904	18.0129	0.0397441
ZFP69	chr1	40943302	+		3.33095	0.163263	4.5621	0.0357869
EXO5	chr1	40974433	+		9.40669	0.180003	10.0065	0.0179886
ZNF684	chr1	40997233	+		2.59464	0.420226	2.63428	0.159522
RIMS3	chr1	41086352	-		5.64819	0.469314	3.9866	0.117723
NFYC-AS1	chr1	41154752	-		1.12258	0.39058	0.665595	0.586813
NFYC	chr1	41157242	+		21.1993	1.86321	17.5658	0.10607
MIR30E	chr1	41220027	+		0	0	0	-
MIR30C1	chr1	41222956	+		0	0	0	-
KCNQ4	chr1	41249684	+		0.18468	0.107491	0.101711	1.05683
CITED4	chr1	41326728	-		0	0	0	-
CTPS1	chr1	41444971	+		21.415	6.21075	19.1175	0.324872
SLFNL1-AS1	chr1	41480262	+		0.119579	0.0931631	0.231538	0.402366
SLFNL1	chr1	41481269	-		0.155369	0.207509	0.270141	0.768153
SCMH1	chr1	41492871	-		12.3805	10.8002	11.2153	0.96298
FOXO6	chr1	41827603	+		4.57481	0.258204	2.66133	0.0970206
EDN2	chr1	41944446	-		1.96349	9.37124	0.831829	11.2658
HIVEP3	chr1	41972036	-		0.56983	0.227873	0.413516	0.551062
GUCA2B	chr1	42619092	+		0	0	0	-
GUCA2A	chr1	42628362	-		0	1.07278	0	-
FOXJ3	chr1	42642210	-		18.9398	4.51689	20.2666	0.222874
RIMKLA	chr1	42846468	+		0.205921	0.0250131	0.152856	0.163638
ZMYND12	chr1	42896001	-		0.18669	0.124185	0.352519	0.352277
PPCS	chr1	42922012	+		8.44543	1.10435	9.00944	0.122577
CCDC30	chr1	43000560	+		0.183264	0.291557	0.319615	0.912212
PPIH	chr1	43124048	+		65.8237	45.2448	60.4524	0.748437
YBX1	chr1	43148066	+		507.524	2270.29	565.502	4.01465
CLDN19	chr1	43198764	-		0	0.0733937	0	-
P3H1	chr1	43212006	-		49.2173	119.685	63.074	1.89753
C1orf50	chr1	43232916	+		5.10417	0.390686	10.0377	0.0389217
LOC100129924	chr1	43253661	+		0.192523	0.0896453	0.212061	0.422733
CCDC23	chr1	43272723	-		10.9801	7.5445	11.8255	0.637986
ERMAP	chr1	43282776	+		4.33659	0.375884	2.49287	0.150784
ZNF691	chr1	43312244	+		6.95337	0.184354	6.10542	0.0301952
LOC339539	chr1	43323293	+		0	0	0	-
SLC2A1	chr1	43391046	-		38.4946	2.60522	36.778	0.0708364
SLC2A1-AS1	chr1	43424720	+		0.294947	0.235199	0.556592	0.42257
FAM183A	chr1	43613594	+		0.0915139	0.0852238	0.201602	0.422733
EBNA1BP2	chr1	43629845	-		43.7397	15.4237	49.3523	0.312523
MIR6733	chr1	43637323	-		0	0	0	-
CFAP57	chr1	43638001	+		0.2953	0.104913	0.305132	0.34383
TMEM125	chr1	43735665	+		0.0264908	0	0	-
C1orf210	chr1	43747557	-		0	0.0582428	0.0344442	1.69093
TIE1	chr1	43766566	+		0.0356449	0.11065	0.0130874	8.45465
MPL	chr1	43803475	+		0.103841	0.0725278	0.157272	0.461163
CDC20	chr1	43824626	+		191.596	16.4316	155.471	0.105689
ELOVL1	chr1	43829068	-		44.4914	6.38954	39.6254	0.161249
MIR6734	chr1	43830319	-		0	0	0	-
MED8	chr1	43849579	-		15.5785	1.01017	15.4309	0.0654644
SZT2	chr1	43855556	+		2.66295	0.98006	2.72984	0.359018
MIR6735	chr1	43914210	+		0	0	0	-
HYI	chr1	43916674	-		0.110901	0.0663717	0.162161	0.409294
PTPRF	chr1	43996547	+		67.7599	241.903	49.4151	4.89534
KDM4A	chr1	44115797	+		29.7046	2.3902	29.5399	0.0809143
KDM4A-AS1	chr1	44165409	-		0.578884	0.547819	0.74852	0.731869
ST3GAL3	chr1	44173204	+		1.11905	0.291184	1.75828	0.165607
LOC101929592	chr1	44175076	-		0	0	0	-
MIR6079	chr1	44304294	+		0	0	0	-
ARTN	chr1	44398992	+		0.121689	0.113325	0.107231	1.05683
IPO13	chr1	44412478	+		10.6562	0.711185	10.5988	0.0671004
DPH2	chr1	44435653	+		12.6003	2.17039	14.9017	0.145647
ATP6V0B	chr1	44440320	+		39.8543	49.2913	34.2597	1.43875
B4GALT2	chr1	44444874	+		49.7709	107.517	44.1484	2.43536
CCDC24	chr1	44457280	+		6.06899	1.76484	4.49186	0.392897
SLC6A9	chr1	44462155	-		3.95884	0.220542	1.46903	0.150128
KLF17	chr1	44584522	+		0.0756276	0	0.0166605	0
DMAP1	chr1	44679125	+		15.11	2.33277	15.7877	0.147759
ERI3	chr1	44686742	-		38.6364	25.5974	32.4562	0.788675
ERI3-IT1	chr1	44688267	-		0	0	0	-
RNF220	chr1	44870960	+		16.7873	0.702628	12.587	0.0558216
MIR5584	chr1	45011165	+		0	0	0	-
TMEM53	chr1	45118919	-		2.72303	0.205107	1.8305	0.11205
C1orf228	chr1	45140394	+		0.393102	0.130744	0.71135	0.183797
KIF2C	chr1	45205490	+		64.6688	5.6588	63.4574	0.0891747
RPS8	chr1	45241246	+		1208.05	669.722	1561.94	0.428774
SNORD55	chr1	45241537	+		0	0	0	-
SNORD46	chr1	45242164	+		0	0	0	-
SNORD38A	chr1	45243514	+		0	0	0	-
SNORD38B	chr1	45244062	+		0	0	0	-
BEST4	chr1	45249257	-		0.0225728	0.0420426	0.0497272	0.845465
PLK3	chr1	45266036	+		4.22422	0.890816	8.33654	0.106857
TCTEX1D4	chr1	45271582	-		0.309829	0.115575	0.416369	0.277579
BTBD19	chr1	45274154	+		5.23689	0.616625	8.58623	0.0718156
PTCH2	chr1	45285516	-		0.387976	0.180654	0.101214	1.78487
EIF2B3	chr1	45316194	-		7.45783	2.65255	6.93338	0.382577
HECTD3	chr1	45468220	-		18.453	0.910846	18.9898	0.0479651
UROD	chr1	45477805	+		42.2828	30.915	56.7965	0.544311
ZSWIM5	chr1	45482076	-		0.648562	0.0452988	0.75903	0.0596799
LINC01144	chr1	45769582	+		0.470359	0.0257665	0.274285	0.0939406
HPDL	chr1	45792545	+		0.157534	0.024451	0.115681	0.211366
MUTYH	chr1	45794914	-		3.31298	0.464373	3.0547	0.152019
TOE1	chr1	45805342	+		12.0481	0.269427	11.5039	0.0234206
TESK2	chr1	45809555	-		2.98745	0.448962	2.6487	0.169502
CCDC163P	chr1	45959598	-		3.01021	1.13757	3.09946	0.367024
MMACHC	chr1	45965856	+		8.07998	0.340231	5.42506	0.0627147
PRDX1	chr1	45976707	-		291.853	488.717	206.584	2.36571
AKR1A1	chr1	46016455	+		58.7216	16.0208	90.8534	0.176337
NASP	chr1	46049660	+		80.9605	2.83161	65.6217	0.0431506
CCDC17	chr1	46085716	-		0.29439	0.332903	0.162133	2.05327
GPBP1L1	chr1	46092976	-		33.1366	7.06055	29.8492	0.236541
RPS15AP10	chr1	46111452	-		0.261107	0.0972642	0.115042	0.845465
TMEM69	chr1	46153847	+		21.8069	1.81857	22.1901	0.081954
IPP	chr1	46159998	-		7.46174	0.310788	7.50229	0.0414258
MAST2	chr1	46269285	+		12.1159	3.49345	8.90971	0.392094
PIK3R3	chr1	46505812	-		9.86843	0.632349	12.0043	0.052677
LOC101929626	chr1	46599043	+		0	0	0	-
TSPAN1	chr1	46640749	+		0.900363	0.45981	1.15169	0.399247
POMGNT1	chr1	46654353	-		29.1789	75.2427	30.0053	2.50765
LURAP1	chr1	46669006	+		1.12791	0.0715715	1.35679	0.0527504
RAD54L	chr1	46713367	+		12.2137	3.2998	10.7638	0.306564
LRRC41	chr1	46744072	-		21.6159	4.28036	27.1038	0.157924
UQCRH	chr1	46769285	+		57.7447	139.983	70.7359	1.97895
NSUN4	chr1	46805849	+		3.82646	1.03143	3.49884	0.294791
FAAH	chr1	46859939	+		0.24842	0.46269	0.472634	0.97896
FAAHP1	chr1	46899499	+		2.05382	0.104327	2.55018	0.0409096
LINC01398	chr1	46912345	-		0.12572	0	0	-
DMBX1	chr1	46972668	+		0.0820261	0.0152776	0.0903504	0.169093
MKNK1-AS1	chr1	47004368	+		0.0198286	0	0	-
KNCN	chr1	47011316	-		0	0	0	-
MKNK1	chr1	47023079	-		0.657847	0.151359	0.79666	0.189992
MOB3C	chr1	47073387	-		3.77233	0.929924	4.34721	0.213913
ATPAF1	chr1	47100711	-		18.5667	49.5273	14.5421	3.4058
TEX38	chr1	47137505	+		0	0	0	-
EFCAB14-AS1	chr1	47139708	+		0	0	0	-
EFCAB14	chr1	47140831	-		13.4874	10.5357	15.1725	0.694399
CYP4B1	chr1	47264670	+		0.0219243	0.0204174	0	-
CYP4Z2P	chr1	47308767	-		0	0	0	-
CYP4A11	chr1	47394846	-		0	0	0	-
CYP4X1	chr1	47489240	+		0.220806	0.130855	0.0884414	1.47956
CYP4Z1	chr1	47533160	+		0	0	0	-
CYP4A22	chr1	47603107	+		0	0	0	-
LINC00853	chr1	47644922	+		0.644196	0.133315	0.630731	0.211366
PDZK1IP1	chr1	47649261	-		0.0529224	0.0492849	0.17488	0.281822
TAL1	chr1	47681962	-		0.454305	0.52669	0.285948	1.84191
STIL	chr1	47715811	-		17.4798	1.3316	14.7829	0.0900765
CMPK1	chr1	47799469	+		31.1686	91.3932	32.3336	2.82657
LINC01389	chr1	47846468	-		0	0	0.212984	0
FOXE3	chr1	47881744	+		0	0.0889665	0	-
FOXD2-AS1	chr1	47897807	-		7.69986	0.597552	8.39813	0.071153
FOXD2	chr1	47901689	+		1.73058	0.0471237	1.69977	0.0277236
TRABD2B	chr1	48226200	-		2.56453	0.325957	2.75807	0.118183
SKINTL	chr1	48567387	-		0	0	0	-
SLC5A9	chr1	48688357	+		0.0722551	0	0.0795878	0
SPATA6	chr1	48761044	-		2.16346	0.642258	2.64317	0.242988
AGBL4	chr1	48998527	-		0.30085	0.0442376	0.279058	0.158525
BEND5	chr1	49193195	-		1.81676	0.214465	2.42391	0.0884789
LOC101929721	chr1	49723083	+		0	0	0	-
AGBL4-IT1	chr1	49839873	-		0	0	0	-
ELAVL4	chr1	50513686	+		0.0795504	0.0185207	0.0109529	1.69093
DMRTA2	chr1	50883223	-		0.0460389	0.0428745	0.0338074	1.2682
FAF1	chr1	50906935	-		32.9155	8.85307	35.6103	0.24861
CDKN2C	chr1	51434367	+		21.4033	1.44024	18.7594	0.0767743
MIR4421	chr1	51525509	+		0	0	0	-
MIR6500	chr1	51525690	+		0	0	0	-
C1orf185	chr1	51567906	+		0	0	0	-
RNF11	chr1	51701945	+		24.903	43.2437	31.0413	1.3931
TTC39A	chr1	51752930	-		1.89108	0.287978	1.06115	0.271384
TTC39A-AS1	chr1	51795326	+		0	0	0	-
EPS15	chr1	51819935	-		18.7766	3.68043	14.5326	0.253252
OSBPL9	chr1	52082546	+		31.0773	15.427	32.2858	0.477826
NRD1	chr1	52254866	-		49.8699	33.7864	36.9673	0.913954
MIR761	chr1	52302016	-		0	0	0	-
RAB3B	chr1	52373628	-		2.54555	3.67137	2.21561	1.65704
TXNDC12	chr1	52485804	-		28.7139	93.0136	26.6441	3.49097
KTI12	chr1	52497777	-		0	0	0	-
TXNDC12-AS1	chr1	52516590	+		0	0	0	-
BTF3L4	chr1	52521857	+		13.749	0.654789	12.4477	0.0526033
ZFYVE9	chr1	52607766	+		6.10647	0.87358	6.86161	0.127314
CC2D1B	chr1	52816265	-		5.69023	0.685769	6.25849	0.109574
ORC1	chr1	52838501	-		15.5121	0.750797	12.5804	0.0596799
PRPF38A	chr1	52870219	+		26.5237	8.67861	26.1135	0.332343
ZCCHC11	chr1	52888948	-		13.7894	1.25027	13.3849	0.0934091
GPX7	chr1	53068043	+		3.81119	5.73613	7.42064	0.772997
FAM159A	chr1	53099066	+		0	0	0	-
COA7	chr1	53152014	-		8.79558	0.333477	8.23373	0.0405013
ZYG11B	chr1	53192131	+		8.61762	0.481626	8.60888	0.0559453
ZYG11A	chr1	53308183	+		0.0221553	0	0	-
ECHDC2	chr1	53361582	-		0	0	0	-
SCP2	chr1	53392901	+		12.5634	51.2473	15.0849	3.39725
MIR1273F	chr1	53394346	+		0	0	0	-
MIR5095	chr1	53400602	+		0	0	0	-
MIR1273G	chr1	53405986	+		0	0	0	-
PODN	chr1	53527724	+		0	0.0515782	0	-
SLC1A7	chr1	53552851	-		0	0	0	-
CPT2	chr1	53662101	+		8.20248	0.0975622	8.11796	0.0120181
C1orf123	chr1	53679772	-		11.0255	7.96194	10.9832	0.72492
MAGOH	chr1	53692564	-		38.4151	12.512	41.2078	0.303631
LOC100507564	chr1	53704282	+		0.403129	0.0376026	0.221668	0.169634
LRP8	chr1	53708041	-		4.00928	8.17603	3.15037	2.59526
SLC25A3P1	chr1	53904043	-		0	0	0	-
DMRTB1	chr1	53925072	+		0	0	0	-
GLIS1	chr1	53971906	-		0.0504041	0	0.0555193	0
NDC1	chr1	54231134	-		27.3825	6.56116	20.4406	0.320986
YIPF1	chr1	54317392	-		14.0471	3.65822	10.735	0.340774
DIO1	chr1	54359861	+		0.0254369	0	0	-
HSPB11	chr1	54387234	-		29.9148	16.5686	33.8178	0.489936
LRRC42	chr1	54411999	+		32.4679	3.47458	38.663	0.0898685
LDLRAD1	chr1	54472971	-		0	0	0	-
TMEM59	chr1	54492354	-		13.7458	30.231	13.2168	2.28731
TCEANC2	chr1	54519245	+		1.80509	0.14768	1.7119	0.0862669
MIR4781	chr1	54519752	+		0	0	0	-
CDCP2	chr1	54604668	-		0	0	0	-
CYB5RL	chr1	54638027	-		3.6827	0.885453	3.06814	0.288596
MRPL37	chr1	54665840	+		61.4777	32.0873	72.6365	0.441752
SSBP3	chr1	54691104	-		23.7145	2.77579	17.2166	0.161228
SSBP3-AS1	chr1	54702116	+		0.180514	1.05907	0.2386	4.43869
ACOT11	chr1	55013807	+		1.38129	0.103947	1.16529	0.0892027
FAM151A	chr1	55074850	-		0.453781	0.0889665	0.425537	0.209069
MROH7	chr1	55107413	+		0.0107541	0.02	0.023694	0.844096
MROH7-TTC4	chr1	55107413	+		0	0	0	-
TTC4	chr1	55181495	+		13.395	0.0920614	13.5239	0.00680731
PARS2	chr1	55222571	-		4.5409	0.0184663	5.00173	0.00369199
TTC22	chr1	55246752	-		0	0	0	-
C1orf177	chr1	55271736	+		0	0.0246287	0	-
DHCR24	chr1	55315300	-		126.528	92.1511	106.581	0.864611
TMEM61	chr1	55446337	+		0.270358	0	0.0425421	0
BSND	chr1	55464617	+		0.0690695	0	0	-
PCSK9	chr1	55505149	+		0	0	0	-
USP24	chr1	55532032	-		7.2664	1.90078	7.21743	0.26336
LOC100507634	chr1	55681081	+		0.577547	0.365738	0.916068	0.399247
MIR4422	chr1	55691314	+		0	0	0	-
PPAP2B	chr1	56960419	-		8.30974	0.825804	14.7772	0.0558836
PRKAA2	chr1	57110990	+		1.6695	0.367486	1.47114	0.249797
C1orf168	chr1	57184477	-		0	0	0	-
C8A	chr1	57320443	+		0	0	0	-
C8B	chr1	57394883	-		0	0	0	-
DAB1	chr1	57463579	-		0.403441	0.0512333	0.28279	0.181171
DAB1-AS1	chr1	58326215	+		0	0	0	-
OMA1	chr1	58946391	-		5.47985	0.706246	3.77248	0.18721
TACSTD2	chr1	59041095	-		0.0456686	0.0212648	0	-
MYSM1	chr1	59120411	-		3.16108	0.862155	4.08567	0.211019
JUN	chr1	59246463	-		19.4775	10.2627	21.313	0.481523
LINC01135	chr1	59250823	+		0	0	0	-
LINC01358	chr1	59486148	+		0	0.0935473	0	-
HSD52	chr1	59597608	-		0.0453621	0	0	-
FGGY	chr1	59762625	+		1.28275	0.583401	1.41293	0.412902
MIR4711	chr1	60198899	-		0	0	0	-
LOC101926944	chr1	60238467	+		0	0	0	-
HOOK1	chr1	60280533	+		0.0242339	0.0376137	0.0266932	1.40911
CYP2J2	chr1	60358980	-		5.04464	0.806711	3.76052	0.214521
C1orf87	chr1	60456066	-		0	0	0	-
LOC101926964	chr1	61125303	-		0	0	0	-
NFIA-AS2	chr1	61405916	-		0.16651	0	0.314414	0
NFIA	chr1	61542946	+		4.81009	0.602246	3.91519	0.153823
NFIA-AS1	chr1	61714617	-		0	0	0	-
MGC34796	chr1	62119914	+		0	0	0	-
TM2D1	chr1	62146719	-		10.2195	11.5263	8.92194	1.2919
INADL	chr1	62208149	+		4.74573	1.88595	4.00375	0.471045
MIR3116-1	chr1	62544458	+		0	0	0	-
MIR3116-2	chr1	62544461	-		0	0	0	-
L1TD1	chr1	62660474	+		0.153022	0.74341	0.153469	4.84404
KANK4	chr1	62701837	-		1.39942	0.00804467	2.36926	0.00339544
USP1	chr1	62901975	+		34.2955	1.75277	40.8794	0.0428766
DOCK7	chr1	62920397	-		11.9524	4.97459	11.4745	0.433535
ANGPTL3	chr1	63063158	+		0.0320655	0.0149308	0	-
ATG4C	chr1	63249777	+		7.13858	0.841099	6.82993	0.123149
LINC00466	chr1	63624754	-		0.0263874	0	0.0581306	0
FOXD3-AS1	chr1	63786555	-		0	0	0	-
FOXD3	chr1	63788730	+		0	0.0213059	0	-
MIR6068	chr1	63792596	-		0	0	0	-
ALG6	chr1	63833261	+		8.01409	0.627384	5.00889	0.125254
ITGB3BP	chr1	63906441	-		5.35083	1.405	6.69152	0.209967
EFCAB7	chr1	63988972	+		3.42731	0.146747	3.99209	0.0367594
DLEU2L	chr1	64014651	+		0.62817	0.691356	0.72337	0.955743
PGM1	chr1	64058947	+		27.8895	21.8529	31.0695	0.703356
ROR1	chr1	64239690	+		10.7682	0.475933	12.8759	0.0369631
ROR1-AS1	chr1	64560125	-		0.0273958	0	0	-
UBE2U	chr1	64669490	+		0	0	0	-
CACHD1	chr1	64936476	+		9.1381	2.3168	5.73006	0.404324
MIR4794	chr1	65045530	+		0	0	0	-
RAVER2	chr1	65210778	+		7.12005	2.10638	6.45001	0.326571
JAK1	chr1	65298906	-		37.1134	13.2061	39.0908	0.337833
LINC01359	chr1	65445260	-		0	0	0.0482985	0
MIR3671	chr1	65523438	-		0	0	0	-
MIR101-1	chr1	65524117	-		0	0	0	-
AK4	chr1	65613232	+		5.65709	3.21949	4.67339	0.688898
DNAJC6	chr1	65730377	+		2.14853	0.892368	1.43479	0.621951
LEPROT	chr1	65886131	+		24.8239	28.4561	22.3557	1.27288
LEPR	chr1	65886335	+		4.42868	10.5618	5.45604	1.9358
PDE4B	chr1	66258193	+		6.74389	0.0754851	9.70053	0.00778155
LOC101927139	chr1	66508183	-		0	0	0	-
SGIP1	chr1	66999825	+		0.0100794	0.00938659	0.0111023	0.845465
MIR3117	chr1	67094123	+		0	0	0	-
TCTEX1D1	chr1	67218140	+		0	0	0	-
INSL5	chr1	67263424	-		0	0	0	-
WDR78	chr1	67278572	-		0	0.0334215	0.224005	0.1492
MIER1	chr1	67390578	+		6.41973	1.42196	6.92293	0.205398
SLC35D1	chr1	67465015	-		4.45295	1.00262	3.58184	0.279918
C1orf141	chr1	67557859	-		0	0	0	-
IL23R	chr1	67632169	+		0	0.0313153	0	-
IL12RB2	chr1	67773047	+		0	0.125261	0	-
SERBP1	chr1	67873493	-		41.5454	15.4838	42.2098	0.366829
GADD45A	chr1	68150860	+		8.38256	81.2568	14.6524	5.54564
GNG12	chr1	68167149	-		71.1353	72.062	72.5271	0.993587
GNG12-AS1	chr1	68297971	+		0.0210701	0.0196302	0.0231928	0.846392
DIRAS3	chr1	68511645	-		0.783226	0.162087	0.543188	0.298399
WLS	chr1	68564142	-		68.1372	78.0434	55.9666	1.39446
MIR1262	chr1	68649201	-		0	0	0	-
RPE65	chr1	68894507	-		0	0.101367	0	-
DEPDC1	chr1	68939835	-		19.1234	2.0499	15.9562	0.12847
DEPDC1-AS1	chr1	68962359	+		0.151765	0.0706667	0.208958	0.338186
LRRC7	chr1	70225858	+		0.136369	0.10583	0.0500696	2.11366
PIN1P1	chr1	70385005	+		0	0	0	-
LRRC40	chr1	70610485	-		15.8244	5.07184	11.1483	0.454941
SRSF11	chr1	70671365	+		26.6049	16.0178	29.0435	0.551508
ANKRD13C	chr1	70724685	-		4.29128	1.28287	4.41411	0.290629
HHLA3	chr1	70820493	+		1.59201	0.972948	1.86318	0.522199
CTH	chr1	70876901	+		3.99062	0.247069	2.28912	0.107932
LOC101927244	chr1	71172136	+		0	0	0	-
PTGER3	chr1	71318036	-		0.0648463	0.629223	0.0203335	30.9451
ZRANB2-AS1	chr1	71512189	+		0.0568207	0.345621	0.31225	1.10687
ZRANB2	chr1	71528974	-		25.7534	10.7671	30.0414	0.35841
MIR186	chr1	71533314	-		0	0	0	-
ZRANB2-AS2	chr1	71547007	+		0.181274	0	0.465899	0
NEGR1	chr1	71868625	-		9.02743	30.914	8.62899	3.58257
NEGR1-IT1	chr1	72259915	-		0	0	0	-
LINC01360	chr1	73771853	+		0	0	0	-
LRRIQ3	chr1	74491702	-		0.198376	0.107765	0.491643	0.219195
FPGT	chr1	74663896	+		6.13192	0.594657	4.52543	0.131403
FPGT-TNNI3K	chr1	74663896	+		0	0.0276414	0.186563	0.148161
TNNI3K	chr1	74701071	+		0.0783782	0	0	-
ERICH3	chr1	75033795	-		0	0	0.00727952	0
ERICH3-AS1	chr1	75043114	+		0	0	0	-
CRYZ	chr1	75171172	-		13.3829	14.0575	10.5202	1.33624
TYW3	chr1	75198836	+		6.99985	6.94902	7.51236	0.925012
LHX8	chr1	75594119	+		0.2708	0.0360267	0.362199	0.0994665
SLC44A5	chr1	75667816	-		1.30677	0.781632	1.23118	0.634866
ACADM	chr1	76190032	+		14.0224	38.3778	12.6901	3.02424
DLSTP1	chr1	76207687	-		0.636176	0.0146284	0.553669	0.0264208
RABGGTB	chr1	76251879	+		14.0498	1.6758	14.2712	0.117426
SNORD45C	chr1	76252757	+		0	0	0	-
SNORD45A	chr1	76253574	+		0	0	0	-
SNORD45B	chr1	76255162	+		0	0	0	-
MSH4	chr1	76262556	+		0.0577511	0.0806726	0	-
ASB17	chr1	76384558	-		0	0	0	-
LOC101927342	chr1	76477009	+		0	0	0	-
ST6GALNAC3	chr1	76540389	+		1.6594	0.401547	1.85659	0.216282
ST6GALNAC5	chr1	77333186	+		6.44184	0.585452	5.20628	0.112451
MIR7156	chr1	77525828	+		0	0	0	-
PIGK	chr1	77554667	-		30.055	92.3845	23.302	3.96465
AK5	chr1	77747662	+		1.0805	0.721639	1.106	0.652479
ZZZ3	chr1	78030190	-		16.3072	1.3046	15.0327	0.0867839
USP33	chr1	78161674	-		20.2703	6.284	19.1217	0.328633
FAM73A	chr1	78245309	+		2.67933	0.591141	2.93498	0.201413
NEXN-AS1	chr1	78347033	-		0.0628091	0.80153	0.184712	4.33935
NEXN	chr1	78354200	+		3.93631	1.05705	2.90443	0.363945
FUBP1	chr1	78412167	-		44.8252	7.852	52.322	0.150071
DNAJB4	chr1	78470636	+		19.9445	0.433319	19.0565	0.0227387
GIPC2	chr1	78510646	+		0.0118966	0.0332366	0.0262077	1.2682
MGC27382	chr1	78695283	+		0	0	0	-
PTGFR	chr1	78956728	+		4.14672	0.137918	3.02264	0.0456283
IFI44L	chr1	79086067	+		1.04337	0.0747424	3.06762	0.024365
IFI44	chr1	79115477	+		20.9426	0.357387	24.8795	0.0143647
ELTD1	chr1	79355449	-		3.80436	2.76368	7.35847	0.375578
LOC101927412	chr1	81001440	+		0	0	0	-
LOC101927434	chr1	81979565	-		0	0	0	-
LPHN2	chr1	82165455	+		21.1908	0.723935	20.546	0.0352349
LINC01361	chr1	83439566	-		0.0597005	0.444776	0.0328796	13.5274
LOC101927587	chr1	84041471	-		0	0	0	-
MIR548AP	chr1	84259598	-		0	0	0	-
LOC101927560	chr1	84267199	-		0	0	0	-
TTLL7	chr1	84335057	-		1.71197	0.277795	0.928568	0.299165
PRKACB	chr1	84543658	+		5.29939	0.465266	5.99442	0.0776165
SAMD13	chr1	84764049	+		0.603544	0.0244374	0.664794	0.0367594
UOX	chr1	84830641	-		0	0.0568158	0	-
DNASE2B	chr1	84864215	+		0	0	0	-
RPF1	chr1	84944920	+		14.8765	0.88877	12.2762	0.0723977
GNG5	chr1	84964006	-		80.8306	8.20869	95.8073	0.0856792
CTBS	chr1	85018804	-		8.42198	13.7823	10.1674	1.35554
LINC01461	chr1	85063647	-		0.168974	0	0.186122	0
LINC01555	chr1	85093913	-		0.0656208	0.122221	0.0180701	6.76372
SSX2IP	chr1	85109390	-		10.0677	2.84658	7.61169	0.373974
LPAR3	chr1	85279086	-		0.0274914	0	0.0302813	0
MCOLN2	chr1	85391266	-		2.29357	0.476253	1.91182	0.24911
MCOLN3	chr1	85483765	-		0	0	0	-
WDR63	chr1	85527981	+		0.235074	0.13135	0.74035	0.177416
MIR4423	chr1	85599477	+		0	0	0	-
SYDE2	chr1	85623356	-		2.28981	0.383462	3.20804	0.119531
C1orf52	chr1	85715637	-		3.51007	2.74892	3.95852	0.694431
BCL10	chr1	85731460	-		7.26952	10.3286	9.53528	1.08319
LOC646626	chr1	85742041	+		0.483499	1.85425	0.355842	5.21089
DDAH1	chr1	85784168	-		5.74254	6.14411	12.1448	0.505903
CYR61	chr1	86046444	+		63.675	110.891	190.411	0.58238
ZNHIT6	chr1	86115106	-		3.27531	0.56169	4.32252	0.129945
COL24A1	chr1	86194916	-		0.116462	0.122014	0.104228	1.17064
ODF2L	chr1	86812507	-		2.7869	0.820477	2.9657	0.276656
MIR7856	chr1	86823315	-		0	0	0	-
CLCA2	chr1	86889769	+		0.0235152	0.0218989	0	-
CLCA1	chr1	86934526	+		0	0	0	-
CLCA4	chr1	87012759	+		0	0	0	-
CLCA3P	chr1	87099959	+		0	0	0	-
SH3GLB1	chr1	87170253	+		11.2302	4.01354	13.0607	0.3073
SEP15	chr1	87328128	-		86.757	268.71	72.4499	3.70891
HS2ST1	chr1	87380335	+		16.6652	9.2306	16.0037	0.576781
LINC01140	chr1	87595448	+		0.48923	0.0189835	0.404159	0.0469703
LOC101927844	chr1	87678352	+		0	0.0764942	0	-
LMO4	chr1	87794151	+		6.0913	0.823183	4.43442	0.185635
LINC01364	chr1	87819210	-		0	0	0	-
PKN2-AS1	chr1	89003196	-		0	0	0	-
PKN2	chr1	89149922	+		17.4051	1.24877	15.4788	0.0806759
GTF2B	chr1	89318321	-		20.133	0.535692	21.5743	0.0248301
CCBL2	chr1	89401456	-		4.56785	1.77532	4.72921	0.375395
RBMXL1	chr1	89445139	-		14.2043	0.795034	12.8028	0.0620987
GBP3	chr1	89472360	-		1.4007	0.202911	1.49714	0.135533
GBP1	chr1	89517987	-		0.876447	0.0866767	0.467034	0.18559
GBP2	chr1	89571816	-		1.44274	0.223929	0.571759	0.391649
GBP7	chr1	89597434	-		0	0	0	-
GBP4	chr1	89646831	-		0.105481	0.675281	0.0932881	7.23866
GBP5	chr1	89724634	-		0.046717	0.129974	0.0643225	2.02066
LOC729930	chr1	89754941	-		0	0	0	-
GBP6	chr1	89829436	+		0	0.0181059	0	-
GBP1P1	chr1	89873238	+		0.747647	0	0.648259	0
LRRC8B	chr1	89990397	+		5.39978	0.420875	4.37678	0.0961607
FLJ27354	chr1	90090408	-		1.25927	0.558437	0.660508	0.845465
LRRC8C	chr1	90098644	+		5.44223	0.684722	3.05873	0.223858
LRRC8D	chr1	90286573	+		5.04419	0.271845	3.87126	0.0702214
GEMIN8P4	chr1	90458824	-		1.30652	0.10355	0.551148	0.187881
ZNF326	chr1	90460678	+		10.5635	2.70952	7.67283	0.353132
BARHL2	chr1	91177579	-		0	0	0	-
ZNF644	chr1	91380857	-		9.11405	1.35097	9.26174	0.145866
HFM1	chr1	91726323	-		0.239873	0.0982899	0.137393	0.715394
CDC7	chr1	91966404	+		10.3908	0.812832	7.2563	0.112017
TGFBR3	chr1	92145900	-		1.50939	1.35382	0.360095	3.75962
BRDT	chr1	92414928	+		0.0116792	0	0	-
EPHX4	chr1	92495533	+		0.0327877	0	0	-
SETSIP	chr1	92539993	-		0.0456245	0	0	-
BTBD8	chr1	92545862	+		1.27518	0	0.288122	0
KIAA1107	chr1	92632609	+		1.32924	0.0580255	0.96084	0.0603904
C1orf146	chr1	92683573	+		0	0	0	-
GLMN	chr1	92711955	-		5.53594	0.668083	4.64383	0.143865
RPAP2	chr1	92764522	+		5.90253	1.17782	5.47484	0.215133
GFI1	chr1	92940318	-		0.71538	0.0757056	0.859614	0.0880693
EVI5	chr1	92974253	-		1.95565	0.297587	2.47794	0.120094
RPL5	chr1	93297594	+		707.624	256.949	874.567	0.293802
FAM69A	chr1	93298286	-		21.7861	2.34592	9.25744	0.253409
SNORD21	chr1	93302846	+		0	0	0	-
SNORA66	chr1	93306276	+		0	0	0	-
MTF2	chr1	93544792	+		7.89117	2.75913	9.79664	0.28164
TMED5	chr1	93615299	-		18.1333	44.1248	16.3926	2.69176
CCDC18	chr1	93646273	+		2.25507	1.03474	3.1049	0.333261
LOC100131564	chr1	93775666	-		0.633494	0.196651	0.788237	0.249482
DR1	chr1	93811478	+		27.9186	27.5929	31.3692	0.879617
FNBP1L	chr1	93913688	+		16.0882	4.87167	18.5899	0.26206
BCAR3	chr1	94027343	-		5.15903	0.275128	4.02562	0.0683442
LOC100129046	chr1	94057525	+		0	0.616637	0.033579	18.3638
MIR760	chr1	94312388	+		0	0	0	-
DNTTIP2	chr1	94335014	-		19.2762	10.0844	23.817	0.423412
GCLM	chr1	94352590	-		7.32622	1.23983	8.64613	0.143398
ABCA4	chr1	94458394	-		0.400462	0.27068	0.526477	0.514134
ARHGAP29	chr1	94634463	-		15.0807	0.976226	21.4927	0.0454213
ABCD3	chr1	94883933	+		29.3321	2.58771	23.8679	0.108418
F3	chr1	94994732	-		1.34445	0.423483	1.99266	0.212521
LINC01057	chr1	95123089	-		1.46892	3.25063	1.24226	2.61671
MIR378G	chr1	95211416	-		0	0	0	-
SLC44A3	chr1	95285898	+		3.08441	1.84655	0.889802	2.07523
CNN3	chr1	95362505	-		180.131	108.881	158.552	0.68672
LOC729970	chr1	95393584	+		4.47283	5.18361	4.70779	1.10107
ALG14	chr1	95448279	-		8.95225	1.50065	7.19835	0.208471
TMEM56	chr1	95558073	+		11.7057	9.07202	8.3905	1.08122
TMEM56-RWDD3	chr1	95583479	+		1.89088	0.525423	1.1503	0.45677
LOC101928118	chr1	95628775	-		0.0478292	0.0534501	0.0421465	1.2682
RWDD3	chr1	95699711	+		5.25513	1.37954	4.52773	0.304686
FLJ31662	chr1	95940293	+		0.0515201	0	0	-
LOC100996635	chr1	95975672	+		0	0	0	-
LOC102723661	chr1	96457624	+		0	0	0	-
LOC101928241	chr1	96719625	-		0	0	0	-
PTBP2	chr1	97187161	+		6.79399	2.7752	4.0254	0.689423
DPYD	chr1	97543300	-		3.07498	2.49489	2.74675	0.908304
DPYD-AS1	chr1	97561479	+		0	0	0	-
DPYD-AS2	chr1	98262477	+		0	0	0	-
MIR137HG	chr1	98453556	-		0	0	0.0211074	0
MIR2682	chr1	98510799	-		0	0	0	-
MIR137	chr1	98511626	-		0	0	0	-
LOC729987	chr1	98676267	+		0.0208886	0.0389057	0.138051	0.281822
SNX7	chr1	99127236	+		18.4936	10.9629	20.4528	0.53601
LPPR5	chr1	99355801	-		0.0942717	0	0.0778791	0
LOC100129620	chr1	99469832	+		0	0	0	-
LPPR4	chr1	99729848	+		0.103632	0.0965088	0.0518858	1.86002
LOC101928270	chr1	99937976	-		0	0	0	-
PALMD	chr1	100111431	+		0.458811	0	0.222364	0
MIR548AA1	chr1	100154611	+		0	0	0	-
MIR548D1	chr1	100154611	-		0	0	0	-
FRRS1	chr1	100174259	-		12.95	16.2636	10.6447	1.52787
AGL	chr1	100315640	+		9.22991	1.08851	6.97645	0.156027
SLC35A3	chr1	100435345	+		3.40004	2.48163	3.82222	0.649264
HIAT1	chr1	100503789	+		26.9666	2.43946	24.8219	0.0982786
SASS6	chr1	100549101	-		5.47763	0.720159	5.73023	0.125677
TRMT13	chr1	100598706	+		3.18555	1.14566	2.57927	0.444182
LRRC39	chr1	100614004	-		0.373995	0.187379	0.520725	0.359843
DBT	chr1	100652478	-		2.11299	0.806658	2.03349	0.396687
RTCA-AS1	chr1	100730298	-		0.24404	0.505369	0.536156	0.942578
RTCA	chr1	100731714	+		6.16844	3.18408	6.28777	0.506393
MIR553	chr1	100746797	+		0	0	0	-
CDC14A	chr1	100818023	+		1.83389	0.138915	2.03933	0.068118
GPR88	chr1	101003728	+		0.0136544	0.394194	0	-
LINC01349	chr1	101092606	-		0	0	0	-
VCAM1	chr1	101185196	+		0	0.0275121	0	-
EXTL2	chr1	101337928	-		22.5128	6.20011	24.5502	0.252548
SLC30A7	chr1	101361632	+		5.58584	0.638172	6.83141	0.0934172
DPH5	chr1	101455180	-		14.2174	0.341366	17.804	0.0191736
LOC102606465	chr1	101491402	+		0.249765	0.19937	0.393017	0.507279
LOC101928370	chr1	101700429	-		0	0	0.042963	0
S1PR1	chr1	101702305	+		0.418833	0.0866767	0.410078	0.211366
LINC01307	chr1	101789393	+		0	0	0	-
RNU6-31P	chr1	101806425	-		0	0	0	-
OLFM3	chr1	102268123	-		0.0105139	0.0195825	0.0347427	0.563643
DNAJA1P5	chr1	102337568	+		0	0	0	-
COL11A1	chr1	103342023	-		24.633	53.673	34.6797	1.54768
LOC101928436	chr1	103960701	-		0	0	0	-
RNPC3	chr1	104068578	+		5.18736	1.93783	3.25026	0.596208
AMY2B	chr1	104097266	+		0.428987	0.286843	0.31231	0.918454
ACTG1P4	chr1	104112026	+		0.0954365	0.0444384	0.0525609	0.845465
AMY2A	chr1	104159954	+		0	0.0131211	0	-
AMY1A	chr1	104198141	+		0	0	0	-
AMY1C	chr1	104198303	+		0	0	0	-
AMY1B	chr1	104198325	+		0	0	0	-
AMY1A (2)	chr1	104230040	-		0	0	0	-
AMY1B (2)	chr1	104230041	-		0	0	0	-
AMY1C (2)	chr1	104230041	-		0	0	0	-
AMY1A (3)	chr1	104292279	+		0	0	0	-
AMY1C (3)	chr1	104292441	+		0	0	0	-
AMY1B (3)	chr1	104292463	+		0	0	0	-
LOC100129138	chr1	104615645	+		0	0	0	-
LOC101928476	chr1	106132316	-		0	0	0	-
PRMT6	chr1	107599267	+		19.782	0.980973	17.2468	0.0568785
NTNG1	chr1	107682629	+		2.16356	0.278785	0.944259	0.295242
VAV3	chr1	108113782	-		0.0583266	0	0	-
MIR7852	chr1	108439845	+		0	0	0	-
VAV3-AS1	chr1	108507065	+		0	0	0	-
SLC25A24	chr1	108677344	-		12.3954	23.7424	14.3284	1.65702
NBPF4	chr1	108765963	-		0.735217	0.330587	1.27093	0.260113
NBPF6	chr1	108992904	+		0.505704	0.239604	1.02121	0.234627
FAM102B	chr1	109102971	+		19.749	1.98025	18.1131	0.109327
HENMT1	chr1	109190910	-		17.1888	5.4767	14.069	0.389273
PRPF38B	chr1	109234932	+		12.7792	5.50172	13.306	0.413476
FNDC7	chr1	109255556	+		0.0773082	0.0575956	0.0851538	0.676372
STXBP3	chr1	109289285	+		15.4999	0.475285	12.9713	0.0366413
AKNAD1	chr1	109358520	-		0	0	0.016045	0
SPATA42	chr1	109399839	+		0	0	0	-
GPSM2	chr1	109419603	+		27.0781	4.41741	20.6564	0.213852
CLCC1	chr1	109472130	-		14.8934	12.5854	14.2393	0.883852
WDR47	chr1	109512838	-		3.4181	0.402932	2.97863	0.135274
TAF13	chr1	109606998	-		19.9254	12.2179	34.1406	0.357869
TMEM167B	chr1	109633403	+		20.4907	3.98949	26.8151	0.148778
SCARNA2	chr1	109642815	+		0.450599	3.14721	0.248164	12.682
C1orf194	chr1	109648573	-		0	0	0	-
KIAA1324	chr1	109656585	+		0.434687	1.50714	0.308801	4.88062
SARS	chr1	109756515	+		30.0015	4.5468	35.2336	0.129047
CELSR2	chr1	109792641	+		12.4386	3.2941	6.43762	0.511695
PSRC1	chr1	109822176	-		27.6568	1.01831	22.5465	0.0451649
MYBPHL	chr1	109834987	-		0	0	0	-
SORT1	chr1	109852188	-		34.5113	34.8596	42.4326	0.821529
PSMA5	chr1	109941653	-		29.0051	1.06047	31.2069	0.0339818
SYPL2	chr1	110009100	+		3.05485	1.83052	2.10994	0.867569
ATXN7L2	chr1	110026561	+		3.27732	0.62891	3.01921	0.208303
CYB561D1	chr1	110036658	+		8.95426	0.0939824	8.95348	0.0104967
AMIGO1	chr1	110049446	-		3.31246	0.0713244	2.48865	0.0286598
GPR61	chr1	110082494	+		0	0	0.0369211	0
GNAI3	chr1	110091186	+		48.5524	3.19375	49.8674	0.0640447
MIR197	chr1	110141515	+		0	0	0	-
GNAT2	chr1	110145889	-		0.0693225	0.0968366	0.152715	0.634099
AMPD2	chr1	110162435	+		22.4798	26.2699	24.9495	1.05292
GSTM4	chr1	110198698	+		25.4518	57.8224	22.6883	2.54855
GSTM2	chr1	110210644	+		0.211008	0.251089	0.279767	0.897494
GSTM1	chr1	110230418	+		0.109797	0.139432	0.135599	1.02827
GSTM5	chr1	110254864	+		0	0.0140321	0.0165969	0.845465
GSTM3	chr1	110276554	-		5.97856	16.8043	6.76839	2.48277
EPS8L3	chr1	110292702	-		0	0	0	-
CSF1	chr1	110453233	+		5.66019	4.68845	2.14182	2.189
AHCYL1	chr1	110527387	+		44.6294	50.6296	49.8929	1.01477
STRIP1	chr1	110574199	+		10.8225	2.31898	11.9208	0.194532
ALX3	chr1	110602997	-		1.37648	0.178866	1.30462	0.137102
LINC01397	chr1	110625310	+		0.0817144	0	0	-
UBL4B	chr1	110655062	+		0.0627488	0.0292179	0.0345584	0.845465
SLC6A17	chr1	110693132	+		1.1381	0.041294	0.936133	0.0441112
KCNC4-AS1	chr1	110751073	-		0.16733	0	0.0921558	0
KCNC4	chr1	110753336	+		4.14799	1.23135	4.0404	0.304761
LOC440600	chr1	110828999	-		0.108806	0.0337759	0.0998737	0.338186
RBM15	chr1	110881945	+		5.03326	7.70516	5.03522	1.53025
SLC16A4	chr1	110905473	-		0.258978	0.0665318	0.373789	0.177993
LAMTOR5	chr1	110943877	-		50.6025	26.9646	53.8332	0.500892
LAMTOR5-AS1	chr1	110950431	+		0.713252	0.746818	1.17595	0.635076
PROK1	chr1	110993788	+		0	0	0	-
CYMP	chr1	111023388	+		0	0	0	-
LOC440602	chr1	111030302	-		0	0	0	-
KCNA10	chr1	111059839	-		0	0	0	-
KCNA2	chr1	111136202	-		1.1912	0.0312487	0.757687	0.0412422
KCNA3	chr1	111196186	-		0.241097	0.0195239	0.150102	0.130072
CD53	chr1	111413821	+		0	0.0541286	0	-
LRIF1	chr1	111489812	-		0.141867	0.0264232	0.109385	0.241561
DRAM2	chr1	111659954	-		9.82703	8.71401	8.87262	0.982124
CEPT1	chr1	111682249	+		13.7277	0.825668	12.3383	0.0669192
DENND2D	chr1	111728591	-		0.0401068	0.0996003	0.0294513	3.38186
CHI3L2	chr1	111770281	+		0.352422	0.464948	0.129396	3.59323
CHIAP2	chr1	111823146	+		0	0	0	-
CHIA	chr1	111833474	+		0	0	0	-
PIFO	chr1	111889182	+		1.02287	0.0186777	1.50223	0.0124333
PGCP1	chr1	111927141	-		0	0.579746	0	-
OVGP1	chr1	111956937	-		0.14772	2.33863	0.116222	20.1221
WDR77	chr1	111982512	-		19.2831	18.7048	18.9028	0.989529
ATP5F1	chr1	111991743	+		107.069	36.1072	107.045	0.337308
C1orf162	chr1	112016491	+		0.321542	0.0855547	0.303577	0.281822
TMIGD3	chr1	112025970	-		0	0	0.0451595	0
ADORA3	chr1	112042051	-		0	0	0.04514	0
LINC01160	chr1	112141629	-		0.122731	0.08334	0.326699	0.255097
RAP1A	chr1	112162405	+		8.4617	3.83382	8.19453	0.467851
FAM212B	chr1	112264686	-		3.07724	0.0758595	4.6029	0.0164808
FAM212B-AS1	chr1	112282463	+		0.0976891	0	0.146731	0
LOC101928718	chr1	112287939	-		0.112853	0.0796181	0.22601	0.352277
DDX20	chr1	112298190	+		15.9629	5.16598	15.2817	0.33805
KCND3	chr1	112318454	-		0.98385	0.147251	0.251572	0.585322
KCND3-IT1	chr1	112396384	-		0	0	0	-
KCND3-AS1	chr1	112452279	+		0	0	0	-
LOC643355	chr1	112533190	+		0.046767	0.029035	0.0515131	0.563643
CTTNBP2NL	chr1	112938800	+		12.7103	0.881213	14.4948	0.0607952
MIR4256	chr1	113004392	-		0	0	0	-
WNT2B	chr1	113009163	+		0.15806	0.171729	0.0870503	1.97275
ST7L	chr1	113066141	-		4.26995	1.00587	4.00279	0.251291
CAPZA1	chr1	113162075	+		88.8925	43.8999	87.8332	0.499809
MOV10	chr1	113216934	+		27.3115	3.41377	23.2243	0.146992
RHOC	chr1	113243749	-		155.539	147.268	162.338	0.907165
PPM1J	chr1	113252616	-		2.09788	3.90736	1.64187	2.37983
FAM19A3	chr1	113263189	+		0.375828	0.116665	0.321976	0.362342
LINC01356	chr1	113362791	-		0.466901	0.724682	0.571427	1.2682
SLC16A1	chr1	113454470	-		35.8595	4.323	28.7476	0.150378
AKR7A2P1	chr1	113465972	+		0.0714692	0.0665569	0.118083	0.563643
SLC16A1-AS1	chr1	113499037	+		1.16394	0.454083	0.485105	0.936051
LOC100996251	chr1	113554309	-		0.0963205	0.10764	0.148534	0.724684
LRIG2	chr1	113615792	+		5.69504	0.728516	5.19303	0.140287
LOC643441	chr1	113739404	-		0	0	0	-
MAGI3	chr1	113933475	+		5.62824	0.515597	4.97253	0.103689
PHTF1	chr1	114239824	-		20.3456	7.74186	15.5587	0.497589
RSBN1	chr1	114304454	-		6.44502	0.997069	6.31803	0.157813
AP4B1-AS1	chr1	114355234	+		0.40463	0.0410248	0.196782	0.208479
PTPN22	chr1	114356433	-		0.0261606	0.012078	0.0289671	0.416958
BCL2L15	chr1	114419436	-		0.0285417	0.0354399	0	-
AP4B1	chr1	114437371	-		7.36792	0.106353	6.39497	0.0166308
DCLRE1B	chr1	114447915	+		11.1412	0.244264	9.30019	0.0262645
HIPK1-AS1	chr1	114466623	-		0.024924	0	0	-
HIPK1	chr1	114471996	+		12.4152	1.07275	11.8792	0.0903051
OLFML3	chr1	114522013	+		74.406	158.268	48.5379	3.26071
SYT6	chr1	114631914	-		0	0	0	-
TRIM33	chr1	114935399	-		10.6551	1.59039	9.81788	0.161989
BCAS2	chr1	115110181	-		27.4202	1.4224	28.5206	0.0498729
DENND2C	chr1	115127196	-		1.89712	0.0683262	2.06655	0.0330629
AMPD1	chr1	115215720	-		0	0.0732513	0	-
NRAS	chr1	115247085	-		63.4482	39.1837	66.81	0.586495
CSDE1	chr1	115259534	-		222.802	529.757	209.397	2.52992
SIKE1	chr1	115312105	-		10.4898	5.43782	10.9052	0.498645
SYCP1	chr1	115397424	+		0	0	0	-
TSHB	chr1	115572445	+		0	0	0	-
TSPAN2	chr1	115590633	-		0.972177	0.150893	4.41315	0.0341916
NGF	chr1	115828537	-		0.451026	0	0.397438	0
VANGL1	chr1	116184574	+		13.9904	0.165812	11.3987	0.0145466
CASQ2	chr1	116242626	-		0.0350464	0	0	-
NHLH2	chr1	116378999	-		0	0	0.0194528	0
LOC101928995	chr1	116461997	+		0	0	0	-
LOC101928977	chr1	116465194	-		0	0	0	-
SLC22A15	chr1	116519119	+		1.68401	0.252042	1.65617	0.152184
MAB21L3	chr1	116654376	+		2.63454	1.70784	2.31667	0.737195
ATP1A1	chr1	116915795	+		146.313	243.322	143.699	1.69328
ATP1A1-AS1	chr1	116935487	-		1.26331	0.151166	1.82765	0.0827108
LOC101929023	chr1	116966346	-		0	0	0.0603871	0
CD58	chr1	117057156	-		4.18355	2.30684	4.94159	0.466821
IGSF3	chr1	117117020	-		20.1984	33.9099	12.5466	2.70271
MIR320B1	chr1	117214371	+		0	0	0	-
C1orf137	chr1	117236734	+		0	0	0	-
CD2	chr1	117297086	+		0.0309031	0	0	-
PTGFRN	chr1	117452545	+		29.4729	62.2866	26.1148	2.3851
CD101	chr1	117544372	+		0.353146	0.667773	0.35136	1.90054
LOC101929099	chr1	117568104	-		0.375721	0.0242892	0.660125	0.0367949
TTF2	chr1	117602949	+		19.6795	1.51589	18.5631	0.0816615
MIR942	chr1	117637265	+		0	0	0	-
TRIM45	chr1	117653677	-		3.0465	0.381424	2.71412	0.140533
VTCN1	chr1	117686209	-		0.0160545	0	0.0353676	0
LINC01525	chr1	117838088	+		0	0	0	-
MAN1A2	chr1	117910085	+		15.0069	7.45793	16.5299	0.451179
LOC100996263	chr1	118139454	-		0	0	0	-
FAM46C	chr1	118148604	+		3.34993	0.0693262	3.53501	0.0196113
GDAP2	chr1	118406107	-		2.45538	0.454725	2.57139	0.17684
WDR3	chr1	118472372	+		18.7655	1.34678	20.1876	0.066713
SPAG17	chr1	118496288	-		0.260793	0.312252	0.43265	0.721719
TBX15	chr1	119425666	-		2.82928	0.0630338	2.23666	0.0281822
WARS2	chr1	119573839	-		6.50693	0.46625	4.80444	0.0970457
WARS2-IT1	chr1	119590028	+		0.0841862	0	0	-
LOC101929147	chr1	119683019	+		2.09016	0.23976	1.84785	0.129751
HAO2	chr1	119911399	+		0	0	0	-
HAO2-IT1	chr1	119911569	+		0	0	0	-
HSD3B2	chr1	119957554	+		0	0	0	-
HSD3B1	chr1	120049826	+		0	0	0	-
HSD3BP4	chr1	120106503	+		0.0272005	0.00506619	0.0119844	0.422733
LINC00622	chr1	120140325	-		0.178538	0	0.0327762	0
ZNF697	chr1	120162000	-		7.30179	1.0755	9.92015	0.108415
PHGDH	chr1	120254419	+		179.647	313.552	163.558	1.91707
HMGCS2	chr1	120290619	-		2.76278	0.607487	1.56385	0.388457
REG4	chr1	120336641	-		0.0209163	0.0973931	0.023039	4.22733
NBPF7	chr1	120377388	-		0	0	0.0323489	0
ADAM30	chr1	120436156	-		0	0	0	-
NOTCH2	chr1	120454176	-		34.5722	5.92257	31.3489	0.188924
FAM72B	chr1	120839005	+		8.96607	0.284582	8.29299	0.0343159
HIST2H2BA	chr1	120906034	+		0	0	0	-
FCGR1B	chr1	120926128	-		0	0	0.0181519	0
SRGAP2-AS1	chr1	121102017	-		0.103922	0.0703844	0.249748	0.281822
SRGAP2D	chr1	121107152	+		13.7558	3.62066	13.708	0.264128
EMBP1	chr1	121260910	+		0.760402	1.25486	0.689764	1.81926
ANKRD20A12P	chr1	142697421	-		10.6494	8.49213	24.7547	0.343051
LOC102723769	chr1	143134603	-		6.92547	6.16598	17.3565	0.355255
MIR6077	chr1	143672921	+		0	0	0	-
RNU1-13P	chr1	143673129	-		0	0	0	-
LOC100132057	chr1	143687127	+		0.0823059	0.0148352	0.0596593	0.248666
LINC01138	chr1	143717588	-		6.20572	2.85149	7.35826	0.387523
PPIAL4G	chr1	143767144	-		0.256437	0.835839	0.211846	3.9455
FAM72D	chr1	143896452	-		0.194581	0	0.882712	0
FAM72C	chr1	143896525	-		8.78732	0.336215	7.66166	0.0438828
NBPF20	chr1	144146811	+		1.53586	1.68879	1.84443	0.915617
LINC00623	chr1	144298164	-		0.618508	0.0109107	0.606157	0.0179997
LINC00869	chr1	144300468	-		8.54859	2.08601	12.2958	0.169651
PPIAL4B	chr1	144363462	-		0	0	0.0110646	0
PPIAL4C	chr1	144363462	-		0	0	0.0110646	0
PFN1P2	chr1	144610815	-		0.943769	0.393192	1.00763	0.390215
NBPF8	chr1	144614959	+		0.743311	1.63706	0.5924	2.76343
NBPF9	chr1	144614959	+		5.69921	3.95101	6.87448	0.574736
LOC653513	chr1	144676437	-		0.172211	0	0	-
PDE4DIP	chr1	144851424	-		2.15552	0.189621	1.43268	0.132354
SEC22B	chr1	145096407	+		65.906	13.9225	76.6259	0.181695
NOTCH2NL	chr1	145209113	+		3.67656	1.28959	3.96638	0.325131
NBPF25P	chr1	145289770	+		1.80123	1.50307	1.91571	0.7846
NBPF10	chr1	145293371	+		2.03187	1.72125	2.27772	0.755691
LOC101928979	chr1	145376206	-		2.78847	0	2.65186	0
HFE2	chr1	145413191	+		0	0	0	-
TXNIP	chr1	145438438	+		26.2456	11.87	49.3503	0.240524
POLR3GL	chr1	145456236	-		11.2494	4.57626	15.1645	0.301774
ANKRD34A	chr1	145470508	+		1.37537	0.121984	1.5438	0.0790154
LIX1L	chr1	145477067	+		9.99976	7.9479	10.498	0.757086
RBM8A	chr1	145507557	+		23.7443	9.51681	21.5214	0.442202
GNRHR2	chr1	145509752	-		3.51088	1.82275	2.7531	0.662073
PEX11B	chr1	145516165	+		7.34094	1.44792	7.83301	0.184848
ITGA10	chr1	145524891	+		0.0897943	0.0501735	0.148361	0.338186
ANKRD35	chr1	145549209	+		0.0140686	0.0262032	0	-
PIAS3	chr1	145575988	+		20.9429	5.1446	14.0293	0.366704
MIR6736	chr1	145584423	+		0	0	0	-
NUDT17	chr1	145586493	-		0.582614	0.167906	0.753375	0.222872
POLR3C	chr1	145590667	-		7.63386	0.907125	6.59182	0.137614
RNF115	chr1	145610990	+		22.0187	5.04732	21.8452	0.231049
CD160	chr1	145695798	-		0	0.0809443	0	-
PDZK1	chr1	145727666	+		0.0319989	0.802458	0.113292	7.08312
GPR89A	chr1	145764595	-		7.27424	2.59478	6.86049	0.378221
NBPF25P (2)	chr1	145827205	+		0.564876	1.04447	0.994661	1.05008
PDZK1P2	chr1	145924388	-		0.0123461	0.246046	0.0285579	8.61569
NBPF11	chr1	146032542	-		2.3734	1.87325	2.51554	0.744669
NBPF12	chr1	146373857	+		1.42709	0.923357	1.62508	0.568193
LOC728989	chr1	146490895	-		0.0219854	0.532331	0	-
RNVU1-8	chr1	146556163	-		0	0	0	-
NBPF13P	chr1	146571066	-		0	1.38049	0	-
PRKAB2	chr1	146626685	-		11.1698	6.52601	11.564	0.564341
PDIA3P1	chr1	146649430	+		23.5023	64.5586	21.9521	2.94088
FMO5	chr1	146655884	-		0.953403	0.360698	0.90248	0.399674
CHD1L	chr1	146714291	+		17.6284	29.9756	15.4002	1.94644
LINC00624	chr1	146853914	-		0.0701343	0	0.0309007	0
BCL9	chr1	147013271	+		13.1424	1.52988	10.5667	0.144783
ACP6	chr1	147119168	-		7.09166	0.755465	7.78253	0.0970719
GJA5	chr1	147228332	-		0.115856	0	0.127613	0
GJA8	chr1	147374946	+		0	0	0	-
GPR89B	chr1	147400506	+		4.51848	1.61722	4.58708	0.352561
PDZK1P2 (2)	chr1	147466094	-		0.00246922	0.160965	0.0122391	13.1517
NBPF11 (2)	chr1	147574323	-		0.939209	0.418236	0.90813	0.460546
NBPF8 (2)	chr1	147574323	-		3.7472	4.72551	4.38573	1.07747
LOC101927468	chr1	147680370	-		0.372166	0.0338768	0.391441	0.0865437
MIR5087	chr1	147806603	-		0	0	0	-
MIR6077 (2)	chr1	147860434	+		0	0	0	-
RNU1-13P (2)	chr1	147860642	-		0	0	0	-
LOC100132057 (2)	chr1	147874636	+		0.119476	0.0148352	0.0631686	0.234851
PPIAL4B (2)	chr1	147954635	-		0	0	0.0110646	0
PPIAL4C (2)	chr1	147954635	-		0	0	0.0110646	0
RNVU1-19	chr1	147994146	+		0	0	0	-
PPIAL4D	chr1	148201752	-		0	0.0140321	0	-
PPIAL4E	chr1	148201752	-		0	0.0140321	0	-
PPIAL4F	chr1	148201752	-		0	0.0140321	0	-
NBPF14	chr1	148250249	-		1.64886	1.4939	1.82572	0.818252
NBPF9 (2)	chr1	148250249	-		1.23654	0.758368	1.45647	0.520689
NBPF25P (3)	chr1	148250250	-		0.733047	0.94129	1.16972	0.804715
NBPF15	chr1	148558188	+		7.20253	5.38719	8.99407	0.598972
PPIAL4D (2)	chr1	148806015	+		0	0.0140321	0	-
PPIAL4E (2)	chr1	148806015	+		0	0.0140321	0	-
PPIAL4F (2)	chr1	148806015	+		0	0.0140321	0	-
DRD5P2	chr1	148901845	+		0.0963379	0.0996848	0.0471621	2.11366
LOC101060524	chr1	148901845	+		0.0963379	0.0996848	0.0471621	2.11366
LOC645166	chr1	148928313	+		8.42472	13.4878	6.86953	1.96342
LOC388692	chr1	149287130	+		3.8077	0.878539	6.07657	0.144578
FAM231D	chr1	149287451	+		0	0	0	-
FCGR1C	chr1	149369294	+		0	0	0	-
RNVU1-19 (2)	chr1	149514090	-		0	0	0	-
PPIAL4B (3)	chr1	149553003	+		0	0	0.0110646	0
PPIAL4C (3)	chr1	149553003	+		0	0	0.0110646	0
LINC00623 (2)	chr1	149575482	+		2.48202	0.297529	3.06197	0.0971692
LINC00869 (2)	chr1	149576161	+		0.371701	0.163505	0.281377	0.581089
LOC103091866	chr1	149576262	+		1.7944	0.693242	3.91274	0.177176
RNVU1-20	chr1	149605917	+		0	0	0	-
HIST2H2BF	chr1	149754245	-		0	0.041294	0.0976834	0.422733
FCGR1A	chr1	149754250	+		0	0	0	-
HIST2H3D	chr1	149784780	-		0	0.0642754	0	-
HIST2H4A	chr1	149804221	+		15.4126	3.97774	6.61303	0.6015
HIST2H4B	chr1	149804221	+		15.4126	3.97774	6.61303	0.6015
HIST2H3A	chr1	149812259	-		0.139978	1.18046	0.154184	7.65616
HIST2H3C	chr1	149812259	-		0.139978	1.18046	0.154184	7.65616
HIST2H2AA3	chr1	149813785	-		5.64828	28.8994	6.5712	4.39789
HIST2H2AA4	chr1	149813785	-		5.64828	28.8994	6.5712	4.39789
HIST2H2BC	chr1	149821759	-		8.33255	4.6559	10.2527	0.454114
HIST2H2AA3 (2)	chr1	149822628	+		5.38248	28.693	6.08324	4.71674
HIST2H2AA4 (2)	chr1	149822628	+		5.38248	28.693	6.08324	4.71674
HIST2H3A (2)	chr1	149824181	+		0.233297	1.57153	0.128487	12.2311
HIST2H3C (2)	chr1	149824181	+		0.233297	1.57153	0.128487	12.2311
HIST2H4A (2)	chr1	149832330	-		9.61794	2.64255	3.68487	0.717135
HIST2H4B (2)	chr1	149832330	-		9.61794	2.64255	3.68487	0.717135
HIST2H2BE	chr1	149856010	-		11.1098	17.6005	12.0263	1.4635
HIST2H2AC	chr1	149858525	+		2.59842	8.36855	1.39131	6.01489
HIST2H2AB	chr1	149859019	-		0	0.29505	0.232653	1.2682
BOLA1	chr1	149871155	+		8.50192	0.102825	6.20261	0.0165777
SV2A	chr1	149874872	-		25.6896	4.38766	16.2849	0.269431
SF3B4	chr1	149895209	-		56.8321	27.7783	59.7495	0.464913
MTMR11	chr1	149900543	-		9.46095	7.89365	7.51429	1.05049
OTUD7B	chr1	149912229	-		5.23647	0.604418	6.27969	0.0962496
VPS45	chr1	150039350	+		9.22551	2.40979	9.64128	0.249945
PLEKHO1	chr1	150121624	+		8.15793	0.682807	8.38244	0.0814568
ANP32E	chr1	150190717	-		47.0041	60.6532	34.8283	1.74149
CA14	chr1	150230138	+		0.129908	0.338742	0.257566	1.31517
APH1A	chr1	150237799	-		84.7597	101.441	77.6537	1.30632
C1orf54	chr1	150244687	+		0.788544	0.267034	0.710647	0.375762
CIART	chr1	150254943	+		0.209657	0.0433881	0.076978	0.563643
MRPS21	chr1	150266262	+		8.84233	2.91641	10.5175	0.277291
PRPF3	chr1	150293928	+		16.3664	2.62969	15.4248	0.170485
RPRD2	chr1	150336587	+		9.32325	0.980793	8.48811	0.115549
TARS2	chr1	150459840	+		12.4855	0.363354	9.17151	0.0396177
MIR6878	chr1	150464821	+		0	0	0	-
ECM1	chr1	150480487	+		31.2166	110.784	31.0209	3.57126
FALEC	chr1	150488233	+		0	0.0778457	0	-
ADAMTSL4	chr1	150521845	+		4.28206	14.8655	1.62662	9.13888
MIR4257	chr1	150524405	+		0	0	0	-
ADAMTSL4-AS1	chr1	150533371	-		0.0456933	0.427423	0	-
MCL1	chr1	150547027	-		59.6392	37.9776	76.5315	0.496235
ENSA	chr1	150594599	-		19.2161	32.0915	18.7271	1.71364
GOLPH3L	chr1	150618701	-		12.7719	0.347372	12.7861	0.0271679
HORMAD1	chr1	150670535	-		4.58668	1.18393	1.72982	0.684424
CTSS	chr1	150702672	-		0.13824	0.278933	0.114202	2.44246
CTSK	chr1	150768684	-		0.967164	0.486858	0.834977	0.583079
ARNT	chr1	150782181	-		15.6401	1.79166	14.0749	0.127295
SETDB1	chr1	150898815	+		10.3582	0.501227	11.4933	0.0436104
CERS2	chr1	150937649	-		57.0392	121.998	56.0268	2.1775
ANXA9	chr1	150954499	+		1.16725	0.603902	0.914283	0.66052
FAM63A	chr1	150969301	-		5.69461	0.853062	3.71643	0.229538
PRUNE	chr1	150980867	+		7.35855	0.28583	6.11069	0.0467754
BNIPL	chr1	151009029	+		0.17654	0	0	-
C1orf56	chr1	151020259	+		4.57115	1.52277	4.46729	0.340872
CDC42SE1	chr1	151023447	-		37.689	6.56703	43.4883	0.151007
MLLT11	chr1	151032151	+		34.5965	7.08482	30.8386	0.229739
GABPB2	chr1	151043080	+		2.64059	1.01522	2.40157	0.422733
SEMA6C	chr1	151104163	-		3.77607	0.492971	1.73627	0.283925
TNFAIP8L2	chr1	151129105	+		0	0	0	-
TNFAIP8L2-SCNM1	chr1	151129105	+		0	0	0.0432874	0
LYSMD1	chr1	151132224	-		2.68827	0.265231	2.40081	0.110476
SCNM1	chr1	151138498	+		6.39279	2.93625	6.14446	0.477869
TMOD4	chr1	151142463	-		0.0720847	0.0335451	0.0403065	0.832252
VPS72	chr1	151148776	-		29.0561	1.35225	27.5898	0.0490125
PIP5K1A	chr1	151171021	+		30.2493	3.66883	30.4033	0.120672
PSMD4	chr1	151227197	+		103.05	98.7806	95.8492	1.03058
ZNF687	chr1	151254031	+		8.87514	0.332383	8.65871	0.0383871
PI4KB	chr1	151264273	-		16.9996	4.10099	18.9537	0.216369
RFX5	chr1	151313116	-		20.9886	5.31578	28.621	0.18573
SELENBP1	chr1	151336778	-		3.27957	3.54821	2.44368	1.45199
PSMB4	chr1	151372041	+		208.227	245.454	191.386	1.28251
POGZ	chr1	151375200	-		19.9861	2.58007	18.2195	0.14161
CGN	chr1	151483862	+		1.61388	0.285043	0.847965	0.336149
TUFT1	chr1	151512781	+		11.2968	15.6268	13.6058	1.14854
MIR554	chr1	151518272	+		0	0	0	-
SNX27	chr1	151584662	+		4.37734	0.416664	3.65203	0.114091
CELF3	chr1	151672534	-		0.0646347	0.015048	0.0444963	0.338186
RIIAD1	chr1	151694013	+		0.311953	0.193674	0	-
MRPL9	chr1	151732119	-		16.3381	1.14513	20.093	0.0569915
OAZ3	chr1	151735445	+		0.286468	0.155229	0.497009	0.312326
TDRKH	chr1	151744041	-		3.79893	2.84916	4.14453	0.687449
LINGO4	chr1	151772740	-		0.10644	0	0	-
RORC	chr1	151778547	-		0.220812	0	0.113503	0
C2CD4D	chr1	151810339	-		0	0.077164	0	-
LOC100132111	chr1	151810945	+		0	0	0	-
THEM5	chr1	151819577	-		0	0.0384474	0.0909496	0.422733
THEM4	chr1	151843343	-		2.07696	1.44	1.935	0.744185
S100A10	chr1	151955386	-		121.264	417.887	134.608	3.10449
NBPF18P	chr1	151990754	+		0	0	0	-
S100A11	chr1	152004982	-		225.651	622.635	238.813	2.60721
TCHHL1	chr1	152056620	-		0	0	0	-
TCHH	chr1	152078793	-		0.243496	0.0755865	0.119203	0.634099
RPTN	chr1	152126071	-		0	0	0	-
HRNR	chr1	152184552	-		0.00982405	0.0137232	0.0784525	0.174924
FLG	chr1	152274651	-		0.305896	0.172828	0.326115	0.529959
FLG-AS1	chr1	152285935	+		0.121	0.212905	0.305118	0.69778
FLG2	chr1	152321213	-		0	0.00483015	0.00571301	0.845465
CRNN	chr1	152381719	-		0	0	0	-
LCE5A	chr1	152483320	+		0	0	0	-
CRCT1	chr1	152486978	+		0	0	0	-
LCE3E	chr1	152538175	-		0	0	0	-
LCE3D	chr1	152551860	-		0	0	0	-
LCE3C	chr1	152573138	+		0	0	0	-
LCE3B	chr1	152586287	+		0	0	0	-
LCE3A	chr1	152595310	-		0	0	0	-
LCE2D	chr1	152635887	+		0	0	0	-
LCE2C	chr1	152647791	+		0	0	0	-
LCE2B	chr1	152658599	+		0	0	0	-
LCE2A	chr1	152670840	+		0	0	0	-
LCE4A	chr1	152681523	+		0	0	0	-
C1orf68	chr1	152691998	+		0	0	0	-
KPRP	chr1	152730506	+		0	0	0	-
LCE1F	chr1	152748848	+		0	0	0	-
LCE1E	chr1	152758753	+		0	0	0	-
LCE1D	chr1	152769227	+		0	0	0	-
LCE1C	chr1	152777311	-		0	0.316983	0.0749843	4.22733
LCE1B	chr1	152784447	+		0	0.0386836	0	-
LCE1A	chr1	152799949	+		0	0.140994	0	-
LCE6A	chr1	152815330	+		0	0	0	-
SMCP	chr1	152850798	+		0	0	0	-
IVL	chr1	152881039	+		0.044321	0	0.0732283	0
SPRR4	chr1	152943129	+		0	0	0	-
SPRR1A	chr1	152956564	+		0	0	0	-
SPRR3	chr1	152974223	+		0	0	0	-
SPRR1B	chr1	153003679	+		0	0	0	-
SPRR2D	chr1	153012201	-		0.0693734	0	0	-
SPRR2A	chr1	153028596	-		0	0	0	-
SPRR2B	chr1	153042704	-		0.0700928	0	0	-
SPRR2E	chr1	153065611	-		0	0	0	-
SPRR2F	chr1	153084600	-		0	0	0	-
SPRR2C	chr1	153112594	-		0	0	0	-
SPRR2G	chr1	153122058	-		0	0	0	-
LOC101928009	chr1	153146994	+		0	0	0	-
LELP1	chr1	153175906	+		0	0	0	-
PRR9	chr1	153190060	+		0.0384968	0	0.169615	0
LOR	chr1	153232179	+		0.153987	0.143403	1.1025	0.130072
PGLYRP3	chr1	153270338	-		0	0	0	-
PGLYRP4	chr1	153302597	-		0	0	0	-
S100A9	chr1	153330330	+		0	0.152723	0	-
S100A12	chr1	153346184	-		0	0	0	-
S100A8	chr1	153362508	-		0	0	0	-
S100A7A	chr1	153389000	+		0	0.00514848	0	-
S100A7L2	chr1	153409471	-		0	0	0	-
S100A7	chr1	153430220	-		0	0.15055	0	-
S100A6	chr1	153507076	-		118.593	388.127	132.841	2.92174
S100A5	chr1	153509623	-		0.0666375	0	0.440401	0
S100A4	chr1	153516095	-		1.05459	4.02487	1.30567	3.08262
LOC101928034	chr1	153518218	+		0.0778008	0.0329921	0.244514	0.134929
S100A3	chr1	153519809	-		1.09902	1.42921	0.307023	4.65506
S100A2	chr1	153533585	-		57.3703	87.4114	68.6909	1.27253
S100A16	chr1	153579367	-		79.4746	80.0765	134.335	0.596094
S100A14	chr1	153586732	-		0.0446346	0	0.196657	0
S100A13	chr1	153591276	-		13.2038	26.6017	14.9389	1.7807
S100A1	chr1	153600873	+		0.0807372	0.388775	0	-
CHTOP	chr1	153606458	+		33.6436	1.23676	35.1503	0.0351848
SNAPIN	chr1	153631130	+		32.1969	8.80557	25.9204	0.339716
ILF2	chr1	153634264	-		159.242	106.297	163.513	0.650083
NPR1	chr1	153651164	+		0.146969	0.157924	0.112073	1.40911
MIR8083	chr1	153662181	-		0	0	0	-
INTS3	chr1	153700567	+		9.91222	2.52646	8.58104	0.294424
SLC27A3	chr1	153747768	+		1.94113	0.858206	1.92215	0.446482
LOC343052	chr1	153766423	+		0	0	0	-
GATAD2B	chr1	153777203	-		9.02459	0.665978	9.91255	0.0671854
DENND4B	chr1	153901977	-		8.20984	0.968281	8.36501	0.115754
CRTC2	chr1	153920148	-		10.9536	3.04377	10.5863	0.28752
SLC39A1	chr1	153931575	-		52.8177	80.1183	47.2433	1.69587
MIR6737	chr1	153934827	-		0	0	0	-
CREB3L4	chr1	153940315	+		11.1945	0.610869	8.64391	0.0706704
JTB	chr1	153946745	-		31.93	53.1165	31.0794	1.70906
RAB13	chr1	153954093	-		58.0228	82.5688	66.6629	1.2386
RPS27	chr1	153963239	+		689.148	1628.71	961.162	1.69452
NUP210L	chr1	153965168	-		0	0.0449446	0	-
TPM3	chr1	154127780	-		23.3172	12.1971	22.081	0.552381
MIR190B	chr1	154166141	-		0	0	0	-
C1orf189	chr1	154171562	-		0.20133	0.437482	0.369604	1.18365
C1orf43	chr1	154179177	-		48.0233	34.9352	54.2549	0.643908
UBAP2L	chr1	154192648	+		32.4259	1.7571	32.1699	0.0546194
HAX1	chr1	154245039	+		71.6511	54.2817	76.8009	0.706785
AQP10	chr1	154293592	+		0	0	0	-
ATP8B2	chr1	154298036	+		12.7458	6.99043	11.716	0.596659
IL6R	chr1	154377669	+		0.634198	0.664433	0.412785	1.60964
SHE	chr1	154451954	-		0.229562	0.0285044	0.193858	0.147037
TDRD10	chr1	154474695	+		0.018708	0	0.0824264	0
UBE2Q1	chr1	154521051	-		18.9515	18.2641	25.8792	0.705743
UBE2Q1-AS1	chr1	154526085	+		0	0	0.117713	0
CHRNB2	chr1	154540257	+		0.107566	0.0693505	0.127597	0.543513
ADAR	chr1	154554534	-		46.9957	13.6991	41.9624	0.32646
KCNN3	chr1	154669942	-		0.0286028	0	0.0157528	0
PMVK	chr1	154897208	-		16.4265	16.4168	15.9672	1.02815
PBXIP1	chr1	154916559	-		25.0775	11.2633	18.8742	0.596756
PYGO2	chr1	154929502	-		25.2929	1.59339	20.4687	0.0778451
SHC1	chr1	154934774	-		77.1105	59.7255	124.866	0.478315
CKS1B	chr1	154947118	+		59.2688	99.4703	56.6262	1.75661
MIR4258	chr1	154948169	+		0	0	0	-
FLAD1	chr1	154955770	+		5.78665	0.446749	5.05289	0.0884147
LENEP	chr1	154966062	+		0	0	0	-
ZBTB7B	chr1	154975106	+		7.064	4.17603	6.91634	0.603793
DCST2	chr1	154991003	-		0.117353	0.145715	0.215437	0.676372
DCST1	chr1	155006282	+		0	0.0447576	0	-
LOC100505666	chr1	155017668	-		0.471271	0.39197	0.171633	2.28377
ADAM15	chr1	155023748	+		26.5291	110.45	20.2292	5.4599
EFNA4	chr1	155036213	+		18.4324	0.0817886	10.4872	0.00779888
EFNA3	chr1	155051348	+		11.0449	0.618135	8.13003	0.076031
EFNA1	chr1	155100349	+		11.2692	20.1171	6.68898	3.0075
SLC50A1	chr1	155107820	+		9.88663	11.4512	6.90102	1.65934
DPM3	chr1	155112367	-		6.05464	10.9548	6.33563	1.72907
KRTCAP2	chr1	155141884	-		60.4599	60.0095	51.0661	1.17513
TRIM46	chr1	155146263	+		0.84376	0.15022	0.451027	0.333062
MUC1	chr1	155158300	-		2.58701	2.08557	0.652135	3.19806
MIR92B	chr1	155164968	+		0	0	0	-
THBS3	chr1	155165379	-		8.95316	19.6785	8.91095	2.20835
MTX1	chr1	155178490	+		22.4211	16.6332	21.8084	0.762698
GBAP1	chr1	155183616	-		6.19936	11.2377	5.76184	1.95037
GBA	chr1	155204239	-		62.8467	123.865	54.4807	2.27355
FAM189B	chr1	155216996	-		14.0471	5.03669	9.70305	0.519083
SCAMP3	chr1	155225770	-		38.8553	18.6669	36.8147	0.507051
CLK2	chr1	155232659	-		18.0761	3.3364	18.9897	0.175695
HCN3	chr1	155247218	+		1.15938	0.551715	0.793684	0.695131
PKLR	chr1	155259084	-		0.10571	0.132167	0.0329419	4.01212
FDPS	chr1	155278539	+		55.6596	43.6854	50.8135	0.85972
RUSC1-AS1	chr1	155290251	-		0.584785	0.101708	0.402014	0.252996
RUSC1	chr1	155290640	+		9.24103	6.0062	7.03517	0.853739
ASH1L	chr1	155305052	-		6.1353	1.77878	7.02372	0.253253
MIR555	chr1	155316141	-		0	0	0	-
POU5F1P4	chr1	155402971	+		0	0.406839	0	-
ASH1L-AS1	chr1	155531772	+		1.0647	0.205729	1.30419	0.157745
MSTO1	chr1	155579961	+		5.09356	1.28976	5.73477	0.224902
MSTO2P	chr1	155579979	+		3.0871	0.86177	3.0111	0.286197
YY1AP1	chr1	155629233	-		11.657	1.99582	11.2981	0.176651
DAP3	chr1	155658882	+		29.3116	13.9383	34.3901	0.405299
MSTO2P (2)	chr1	155715559	+		2.47215	0.588204	2.30458	0.255232
GON4L	chr1	155719449	-		5.88245	0.889769	6.20074	0.143494
SYT11	chr1	155829260	+		26.2908	4.04724	19.0394	0.212572
RIT1	chr1	155867599	-		7.99191	3.25297	12.4409	0.261474
KIAA0907	chr1	155882834	-		9.23482	7.2276	6.75811	1.06947
SNORA80E	chr1	155889700	-		0	0	0	-
SCARNA4	chr1	155895749	-		0	0	0	-
RXFP4	chr1	155911480	+		0	0	0	-
ARHGEF2	chr1	155916630	-		17.1399	1.21164	16.0314	0.0755795
MIR6738	chr1	155921064	-		0	0	0	-
SSR2	chr1	155978839	-		252.937	324.183	274.48	1.18108
UBQLN4	chr1	156005085	-		29.2071	6.4372	23.5335	0.273533
LAMTOR2	chr1	156024517	+		28.6933	48.1691	35.9672	1.33925
RAB25	chr1	156030966	+		0.174424	0	0.0480314	0
MEX3A	chr1	156041804	-		9.47566	1.15116	8.39493	0.137126
LMNA	chr1	156052337	+		63.5619	93.2907	64.1119	1.45512
SEMA4A	chr1	156119735	+		0.0137019	0	0	-
SLC25A44	chr1	156163723	+		10.1207	7.23014	9.45795	0.764452
PMF1	chr1	156182779	+		11.2606	5.44492	4.79893	1.13461
PMF1-BGLAP	chr1	156182779	+		10.8006	5.33094	5.07233	1.05099
BGLAP	chr1	156211951	+		0	0	0	-
PAQR6	chr1	156213112	-		1.31675	1.17299	1.70323	0.688685
SMG5	chr1	156219015	-		18.6223	21.0213	20.9347	1.00413
TMEM79	chr1	156252704	+		2.91433	0.898433	2.4131	0.372315
GLMP	chr1	156262478	-		9.29127	14.7702	10.6424	1.38786
VHLL	chr1	156268415	-		0	0	0	-
CCT3	chr1	156278752	-		151.085	84.1166	141.06	0.596317
TSACC	chr1	156307105	+		0	0	0.0869293	0
RHBG	chr1	156338980	+		0.0233643	0.0217584	0.0257354	0.845465
C1orf61	chr1	156374055	-		0	0	0.118576	0
MIR9-1	chr1	156390133	-		0	0	0	-
MEF2D	chr1	156433513	-		6.60647	4.39663	8.46114	0.519627
IQGAP3	chr1	156495197	-		16.6517	5.57675	11.5905	0.481149
TTC24	chr1	156549519	+		0.0235973	0	0.0519841	0
APOA1BP	chr1	156561558	+		71.792	115.104	68.7339	1.67463
GPATCH4	chr1	156564100	-		7.15727	2.31037	9.52806	0.242481
HAPLN2	chr1	156589086	+		0.267152	0.497579	0.382543	1.30072
BCAN	chr1	156611740	+		1.06307	0.152308	1.10662	0.137634
NES	chr1	156638556	-		50.7651	43.6959	40.2789	1.08483
CRABP2	chr1	156669400	-		27.4771	211.578	15.6253	13.5408
ISG20L2	chr1	156691683	-		13.8324	1.97674	14.7917	0.133639
RRNAD1	chr1	156698263	+		5.46316	0.27186	5.21371	0.0521432
MRPL24	chr1	156707094	-		35.9311	31.8454	33.1124	0.961735
HDGF	chr1	156711899	-		140.799	209.327	125.387	1.66945
PRCC	chr1	156737274	+		28.2583	4.27532	29.506	0.144897
SH2D2A	chr1	156776035	-		0.0512874	0	0.0282461	0
NTRK1	chr1	156785542	+		0.331205	1.72713	0.363905	4.74609
INSRR	chr1	156810665	-		0.0451349	0.010602	0.0130503	0.812394
PEAR1	chr1	156863523	+		0.476432	0.751548	0.417684	1.79932
LRRC71	chr1	156890424	+		0	0.134127	0	-
ARHGEF11	chr1	156904632	-		9.35401	0.556435	8.66173	0.0642406
MIR765	chr1	156905923	-		0	0	0	-
ETV3L	chr1	157061835	-		0.0478631	0.178293	0.118621	1.50305
ETV3	chr1	157094459	-		2.80162	2.96996	3.7885	0.783941
CYCSP52	chr1	157098154	+		0	0	0	-
FCRL5	chr1	157483167	-		0	0	0	-
FCRL4	chr1	157543539	-		0.0820687	0	0.421855	0
FCRL3	chr1	157647978	-		0	0	0.017262	0
FCRL2	chr1	157715523	-		0	0	0.0402581	0
FCRL1	chr1	157764194	-		0	0	0	-
CD5L	chr1	157800704	-		0.0423001	0	0	-
KIRREL	chr1	157963063	+		35.1275	34.7809	32.4814	1.0708
LOC646268	chr1	158101834	-		0	0	0	-
CD1D	chr1	158149737	+		0.875465	1.32776	0.675018	1.967
CD1A	chr1	158223927	+		0	0	0	-
CD1C	chr1	158259563	+		0	0	0	-
CD1B	chr1	158297740	-		0	0	0	-
CD1E	chr1	158323486	+		0	0	0	-
OR10T2	chr1	158368312	-		0	0	0	-
OR10K2	chr1	158389718	-		0	0	0	-
OR10K1	chr1	158435352	+		0	0	0	-
OR10R2	chr1	158449668	+		0	0	0	-
OR6Y1	chr1	158516918	-		0	0	0	-
OR6P1	chr1	158532441	-		0	0	0	-
OR10X1	chr1	158548709	-		0	0	0	-
OR10Z1	chr1	158576229	+		0	0	0	-
SPTA1	chr1	158580496	-		0.0177046	0.0329754	0.00650045	5.07279
OR6K2	chr1	158669468	-		0	0	0	-
OR6K3	chr1	158686958	-		0	0	0	-
OR6K6	chr1	158724606	+		0	0	0	-
OR6N1	chr1	158735534	-		0	0	0	-
OR6N2	chr1	158746472	-		0	0	0	-
MNDA	chr1	158801168	+		0	0	0	-
PYHIN1	chr1	158901337	+		0	0	0	-
IFI16	chr1	158979682	+		43.7327	1.25006	32.5758	0.0383737
AIM2	chr1	159032275	-		0.0637636	0	0	-
CADM3	chr1	159141377	+		44.7499	76.1517	44.9862	1.69278
CADM3-AS1	chr1	159165775	-		11.0498	18.2598	11.1425	1.63875
ACKR1	chr1	159173803	+		1.79831	1.4554	1.20263	1.21018
FCER1A	chr1	159259504	+		0	0	0.0447331	0
OR10J3	chr1	159283460	-		0	0	0	-
OR10J1	chr1	159409512	+		0	0	0	-
OR10J5	chr1	159504868	-		0	0	0.0560367	0
APCS	chr1	159557616	+		0	0	0	-
CRP	chr1	159682079	-		0	0	0	-
DUSP23	chr1	159750759	+		0	0	0	-
FCRL6	chr1	159770301	+		0.0231245	0	0	-
SLAMF8	chr1	159796479	+		0.119285	0	0.086139	0
C1orf204	chr1	159804264	-		0.314787	0.0880861	0.318243	0.276789
VSIG8	chr1	159824106	-		0.0270655	0	0.0938148	0
CFAP45	chr1	159842154	-		0.474444	0.073639	0.580659	0.12682
MIR4259	chr1	159869769	-		0	0	0	-
TAGLN2	chr1	159887897	-		251.574	505.303	140.848	3.58759
IGSF9	chr1	159896829	-		7.16007	0.904311	4.51037	0.200496
SLAMF9	chr1	159921282	-		0.0818558	0	0	-
LINC01133	chr1	159931014	+		0	0	0	-
PIGM	chr1	159997462	-		10.3667	0.550503	7.68086	0.0716721
KCNJ10	chr1	160007257	-		0.0713345	0	0.0687521	0
KCNJ9	chr1	160051360	+		0	0	0	-
IGSF8	chr1	160061129	-		24.9131	80.8345	21.0779	3.83504
ATP1A2	chr1	160085520	+		0.0173402	0.0484449	0	-
ATP1A4	chr1	160121352	+		0	0	0	-
CASQ1	chr1	160160285	+		0.0483275	0.405052	0	-
LOC729867	chr1	160171989	-		0.149964	0.0838325	0.198346	0.422658
PEA15	chr1	160175109	+		50.1808	177.566	76.4656	2.32217
DCAF8	chr1	160185505	-		8.93795	3.31629	10.0728	0.329232
PEX19	chr1	160246599	-		23.4435	30.8929	19.1895	1.60989
COPA	chr1	160258377	-		53.7716	53.84	66.1032	0.814484
SUMO1P3	chr1	160287055	+		0.0980776	0.0365345	0.0864247	0.422733
NCSTN	chr1	160313063	+		52.8996	122.836	48.0041	2.55886
NHLH1	chr1	160336861	+		0.166398	0.103308	0.101825	1.01456
VANGL2	chr1	160370364	+		16.3985	9.204	12.7754	0.72045
SLAMF6	chr1	160454820	-		0	0	0	-
CD84	chr1	160510884	-		0	0	0	-
SLAMF1	chr1	160579609	-		0.0205439	0	0	-
CD48	chr1	160648536	-		0	0.0231168	0	-
SLAMF7	chr1	160708847	+		1.45449	2.23583	1.66429	1.34342
LY9	chr1	160765864	+		0	0	0	-
CD244	chr1	160799950	-		0	0	0	-
ITLN1	chr1	160846330	-		0	0	0	-
LOC101928372	chr1	160902255	+		0.143976	0.658022	0.12199	5.39407
ITLN2	chr1	160914816	-		0.0411414	0.0383136	0.0906332	0.422733
F11R	chr1	160965001	-		2.25298	0.611193	3.91665	0.15605
TSTD1	chr1	161007422	-		9.36396	21.7681	12.5244	1.73805
USF1	chr1	161009041	-		10.236	0.744349	8.46322	0.0879511
ARHGAP30	chr1	161016732	-		0.160382	0.378374	0.117772	3.21277
PVRL4	chr1	161040781	-		0.432326	1.34623	0.520843	2.58471
KLHDC9	chr1	161068151	+		0	0	0	-
PFDN2	chr1	161070346	-		34.6111	76.1062	37.1654	2.04777
NIT1	chr1	161087862	+		5.90003	0.358742	6.67632	0.0537335
DEDD	chr1	161090769	-		11.2222	1.04994	12.017	0.0873716
UFC1	chr1	161123534	+		42.6741	56.7252	52.7644	1.07507
USP21	chr1	161129254	+		12.3407	0.486651	8.33516	0.0583854
PPOX	chr1	161136181	+		7.29225	0.84732	7.54593	0.112288
B4GALT3	chr1	161141100	-		26.9182	4.32397	15.8608	0.272619
ADAMTS4	chr1	161159538	-		0.0109217	0.0711968	0.0360901	1.97275
NDUFS2	chr1	161169105	+		42.0926	3.0794	30.9019	0.0996508
FCER1G	chr1	161185087	+		0.16011	0.149106	0.0881796	1.69093
APOA2	chr1	161192083	-		0	0	0	-
TOMM40L	chr1	161195729	+		3.29108	0.302718	3.81323	0.0793864
MIR5187	chr1	161196976	+		0	0	0	-
NR1I3	chr1	161199456	-		0.0675357	0	0	-
PCP4L1	chr1	161228517	+		0.0332252	0	0	-
MPZ	chr1	161274525	-		0.411414	0.180299	0.559793	0.322082
SDHC	chr1	161284166	+		37.2221	47.2592	35.1673	1.34384
CFAP126	chr1	161334521	-		0.182077	0.0563628	0.402439	0.140053
FCGR2A	chr1	161475205	+		0.087652	0.15872	0.139457	1.13813
HSPA6	chr1	161494330	+		0.260841	0.0186856	0.0773534	0.241561
FCGR3A	chr1	161511551	-		0	0	0	-
FCGR2C	chr1	161551129	+		0.0855735	0.097401	0.0942578	1.03335
HSPA7	chr1	161575849	+		0.0379564	0	0.114973	0
FCGR3B	chr1	161592988	-		0	0	0	-
FCGR2B	chr1	161632905	+		0	0.0101945	0	-
RPL31P11	chr1	161653495	-		0	0	0	-
FCRLA	chr1	161676762	+		0.0400445	0.167815	0	-
FCRLB	chr1	161691334	+		0.260741	0.529787	0.287202	1.84465
DUSP12	chr1	161719558	+		10.2498	3.38928	10.1447	0.334095
ATF6	chr1	161736034	+		18.6982	11.1224	14.8402	0.749475
OLFML2B	chr1	161952982	-		0.827407	1.68117	0.165705	10.1456
NOS1AP	chr1	162039581	+		0.151181	0.0831937	0.189231	0.439642
MIR4654	chr1	162126897	+		0	0	0	-
MIR556	chr1	162312336	+		0	0	0	-
C1orf111	chr1	162343515	-		0.0403347	0	0	-
C1orf226	chr1	162348696	+		1.15722	0.13471	0.955997	0.140911
SH2D1B	chr1	162365056	-		0	0	0	-
UHMK1	chr1	162466964	+		18.3338	19.8166	19.2012	1.03205
UAP1	chr1	162531296	+		15.8386	0.681643	18.9017	0.0360625
DDR2	chr1	162602228	+		14.1325	7.10349	10.5706	0.672003
HSD17B7	chr1	162760492	+		8.11537	0.71797	4.65571	0.154213
C1orf110	chr1	162824087	-		0	0	0	-
RGS4	chr1	163038396	+		1.24883	0.299054	3.88432	0.0769901
RGS5	chr1	163112089	-		0.47797	1.00596	0.810773	1.24075
LOC101928404	chr1	163131465	+		0	0	0.0197927	0
NUF2	chr1	163291723	+		39.118	2.28167	37.0877	0.061521
LOC100422212	chr1	163390860	-		0	0	0	-
MARCH1	chr1	164445450	+		0.618951	0.176765	0.872659	0.202559
PBX1	chr1	164528597	+		9.36246	0.734025	7.51174	0.0977171
LOC100505795	chr1	164738353	-		0	0	0	-
LMX1A	chr1	165171104	-		0	0	0	-
RXRG	chr1	165370159	-		0.0175037	0	0	-
LOC400794	chr1	165446079	-		0	0	0	-
LRRC52	chr1	165513478	+		0	0	0	-
MGST3	chr1	165600110	+		38.648	80.3425	33.9531	2.36628
ALDH9A1	chr1	165631449	-		33.592	16.5844	27.7664	0.597284
LOC440700	chr1	165667987	+		0.0391013	0	0	-
TMCO1	chr1	165693528	-		18.0132	30.8425	20.5853	1.49828
LOC100147773	chr1	165738166	+		0.308513	0	0.412641	0
UCK2	chr1	165796732	+		6.64492	0.913453	5.71984	0.159699
MIR3658	chr1	165877158	+		0	0	0	-
FAM78B	chr1	166039256	-		1.75705	0.178504	1.12603	0.158525
MIR921	chr1	166123980	-		0	0	0	-
FMO9P	chr1	166573153	+		0	0	0	-
POGK	chr1	166808724	+		23.7054	2.01316	24.3389	0.0827137
TADA1	chr1	166825749	-		8.59081	0.333347	6.74909	0.0493914
ILDR2	chr1	166882441	-		7.53905	4.66793	6.78439	0.688039
MAEL	chr1	166944819	+		0	0	0	-
GPA33	chr1	167022073	-		0.270165	0	0.520769	0
DUSP27	chr1	167064087	+		0.0469139	0.0109223	0.0516749	0.211366
LINC01363	chr1	167144599	-		0	0	0.028109	0
POU2F1	chr1	167190066	+		2.53324	0.426125	2.10735	0.202208
CD247	chr1	167399877	-		0.0281455	0	0	-
CREG1	chr1	167510251	-		27.8268	133.901	29.7758	4.49697
RCSD1	chr1	167599474	+		0	0	0.0348473	0
MPZL1	chr1	167691187	+		24.3646	6.14739	23.2537	0.264362
ADCY10	chr1	167778625	-		0	0.0161129	0	-
MPC2	chr1	167885913	-		10.2362	4.60102	10.4992	0.438226
DCAF6	chr1	167905797	+		23.5645	14.3302	20.9047	0.685501
MIR1255B2	chr1	167967898	+		0	0	0	-
GPR161	chr1	168048780	-		3.99257	1.13846	3.39978	0.334861
TIPRL	chr1	168148083	+		13.5915	3.26425	14.435	0.226134
SFT2D2	chr1	168195255	+		9.3962	1.95596	8.88862	0.220053
ANKRD36BP1	chr1	168214819	-		4.34765	0.404882	3.77475	0.10726
TBX19	chr1	168250278	+		0.821516	0.99925	0.75715	1.31975
MIR557	chr1	168344762	+		0	0	0	-
LOC100505918	chr1	168369427	-		0	0	0	-
LOC101928565	chr1	168433352	-		0	0	0	-
XCL2	chr1	168510003	-		0	0	0	-
XCL1	chr1	168545711	+		0.62299	0.225622	0.266861	0.845465
DPT	chr1	168664695	-		0.02738	0.0254981	0.0904759	0.281822
LINC00626	chr1	168756179	+		0	0	0	-
LINC00970	chr1	168873143	-		0	0	0	-
ATP1B1	chr1	169075947	+		63.3563	7.68953	37.9399	0.202676
NME7	chr1	169101768	-		34.1109	9.19929	24.7378	0.371872
BLZF1	chr1	169337194	+		6.00386	0.641077	9.07834	0.0706161
CCDC181	chr1	169364108	-		1.65456	0.33018	1.93096	0.170993
SLC19A2	chr1	169433149	-		7.02663	0.424126	5.79046	0.0732457
F5	chr1	169481192	-		0.0721622	0.105604	0.164649	0.641387
SELP	chr1	169558088	-		0	0	0	-
SELL	chr1	169659806	-		1.85837	2.18979	1.69188	1.29429
[truncated: 25,343 more rows]

## Sheet: table S2
Supplemental Table 2. Regulation of Wnt signal target genes by NCB-0846.
	DMSO	NCB-0846	NCB-0970		846/970	846/970
Gene Symbol	Cт				Delta Cт	Normalized ratio
BMP4	24.2645	31.2772	24.1285		7.14874	0.00919106
PTCH1	28.7869	35.545	28.6052		6.93985	0.010623
DAB2	25.7111	32.1815	26.0807		6.1008	0.0190032
RUNX2	25.6311	31.8405	25.9268		5.91369	0.0216347
PPAP2B	26.5569	30.9529	25.1946		5.75834	0.0240943
FZD7	26.4286	31.2751	25.8665		5.40859	0.0307044
IRS1	24.9709	30.1903	24.9761		5.21414	0.0351347
SOX9	23.5654	28.8468	23.68		5.16679	0.0363069
BTRC	25.9505	31.2723	26.1188		5.15344	0.0366444
ETS2	26.083	32.1283	27.3675		4.76079	0.0481071
GJA1	22.9911	27.4351	22.6801		4.75504	0.048299
SOX2	26.4043	31.2721	26.8267		4.44535	0.0598639
TCF7L2	25.2997	29.4606	25.3563		4.10422	0.0758326
PITX2	26.5842	30.3698	26.4466		3.92328	0.0859656
TGFB3	26.7704	30.9924	27.0784		3.91399	0.0865211
PPARD	26.1418	29.887	25.9835		3.90355	0.0871495
EGFR	26.6798	30.2889	26.477		3.81192	0.092864
TCF7L1	27.0015	30.5009	26.7129		3.78802	0.094415
CDON	28.1581	31.8669	28.0988		3.76807	0.0957301
JAG1	25.3573	29.4583	25.7475		3.71078	0.0996081
TLE1	26.328	30.4079	26.7085		3.69944	0.100394
AHR	31.4999	34.5511	31.0014		3.54961	0.111381
CTGF	22.051	24.1231	20.7111		3.41191	0.122536
ABCB1	28.1561	31.3514	28.056		3.29538	0.132844
TCF4	23.6238	26.8696	23.5845		3.28513	0.133791
MYC	23.8343	27.726	24.5553		3.17069	0.144836
CCND1	23.6305	25.6915	22.6483		3.0432	0.158218
ID2	26.409	28.5727	25.5617		3.01104	0.161784
SFRP2	35.3881	35.1167	32.1553		2.96136	0.167452
SMO	26.3272	29.1937	26.2907		2.90305	0.174359
ANGPTL4	32.6411	34.3036	31.4195		2.88415	0.176658
LEF1	25.9661	28.6902	25.9202		2.76997	0.191207
WNT9A	31.0641	33.6027	30.8533		2.74939	0.193955
AXIN2	27.4746	30.2475	27.5535		2.69407	0.201537
CUBN	31.0887	33.7625	31.2026		2.55987	0.221183
MET	24.2676	27.0673	24.6884		2.37895	0.250735
POU5F1	29.4768	31.8941	29.5757		2.31842	0.261478
CCND2	22.2235	23.5118	21.251		2.26088	0.272117
FST	24.4109	26.4091	24.1797		2.22944	0.278113
CEBPD	29.9731	32.3562	30.1606		2.19559	0.284716
WISP1	27.8921	31.2334	29.0438		2.18957	0.285906
LRP1	24.7105	26.5919	24.4406		2.15128	0.293596
NRCAM	30.604	32.5737	30.5637		2.00996	0.32381
NRP1	22.8129	25.9286	23.9211		2.00747	0.324369
VEGFA	25.9572	27.9666	25.9966		1.96995	0.332917
IGF1	28.9406	30.8355	28.9796		1.85593	0.360294
IL6	31.2642	32.0614	30.4909		1.57047	0.439127
ANTXR1	25.2966	26.3013	24.805		1.49636	0.462274
CACNA2D3	31.7395	33.146	31.8227		1.32339	0.521156
BIRC5	25.3675	26.7387	25.4795		1.2592	0.54487
MMP2	22.4704	23.4153	22.2406		1.17464	0.57776
TCF7	28.683	29.7267	28.6234		1.10331	0.607044
DPP10	30.4237	30.9932	29.8995		1.09371	0.611097
IGF2	30.6886	30.6824	29.7175		0.96497	0.668135
WNT3A	30.3386	31.1709	30.2976		0.873363	0.711936
T	31.7447	32.6415	32.0564		0.585094	0.869397
BGLAP	28.9263	30.4679	29.9351		0.532745	0.901523
RPLP0	17.0926	17.7563	17.2672		0.489079	0.929227
FN1	21.6522	22.459	21.9927		0.466312	0.944007
HPRT1	24.967	26.2865	25.8211		0.46546	0.944565
ACTB	16.5969	17.6265	17.1757		0.45088	0.954159
GAPDH	17.5349	17.8673	17.5048		0.362408	1.0145
B2M	21.5412	21.8357	21.6636		0.172115	1.15754
FGF7	31.698	31.5214	31.6161		-0.0947418	1.39274
PLAUR	23.2556	23.6701	23.8615		-0.191416	1.48926
PTGS2	29.7956	29.0799	29.2964		-0.216463	1.51534
FOSL1	26.3477	26.4084	26.6803		-0.271883	1.57469
MMP7	29.196	30.857	31.1875		-0.330486	1.63997
GDNF	31.8219	31.3649	31.7491		-0.384197	1.70218
MMP9	26.3488	25.6434	26.1349		-0.491482	1.83358
CD44	23.6081	23.7886	24.3766		-0.588028	1.96048
EFNB1	27.4265	25.8862	27.0555		-1.16921	2.93303
EGR1	28.8142	26.3524	27.9581		-1.60566	3.96918
U2OS cells were treated with DMSO, NCB-0846 (3 µM), or NCB-0970 (3 µM) for 24 hours, and the expression of a panel of 73 Wnt signal target genes was quantified by real-time RT-PCR using the Wnt signaling targets RT2 Profiler PCR Arrays (Qiagen).

## Sheet: table S3
Supplemental Table 3. Metabolome profiling of U2OS cells treated with NCB-0846, and NCB-0970.
Metabolites	NCB-0846			NCB-0970			846/970	846 vs 970
	Sample 1	Sample 2	Sample 3	Sample 1	Sample 2	Sample 3	Ratio	P value
Ser	5.60379	5.5208	6.57555	0.716813	1.02857	0.774753	7.02349	0.000136
6-Phosphogluconic acid	5.65099	5.67116	6.22408	0.887432	0.873586	0.862917	6.68699	1.2e-05
Ribulose 5-phosphate	4.80901	5.00172	5.66289	1.04179	0.766454	1.15885	5.21508	0.000124
Malic acid	3.43971	3.86087	4.83543	0.733347	1.26706	0.696508	4.49997	0.002249
Succinic acid	3.67743	3.28951	4.31386	0.703247	0.991309	0.891145	4.36276	0.000731
Choline	3.90941	3.9999	5.96442	0.837364	1.84427	0.560952	4.2786	0.010268
γ-Aminobutyric acid	2.12071	2.12247	2.25644	0.48457	0.54932	0.488559	4.26919	5e-06
Pyruvic acid	3.14763	2.91953	3.64366	1.1335	0.710846	0.486162	4.16683	0.001002
Fumaric acid	3.03328	4.35526	5.31028	1.0426	1.29433	0.861561	3.97026	0.009222
Cystathionine	2.19459	2.31137	2.69526	0.585534	0.593831	0.658389	3.91849	0.000307
Cys	2.82732	2.00534	2.31837	1.27043	0.293892	0.377035	3.68352	0.011603
Acetyl CoA	4.61597	3.23254	3.83595	2.49914	0.570638	0.230922	3.53999	0.026247
Citrulline	1.73622	1.70923	1.88952	0.473447	0.589987	0.491984	3.42993	4.6e-05
Folic acid	3.72383	2.77954	3.21987	0.856828	1.11098	0.89648	3.39464	0.001293
Glyceraldehyde 3-phosphate	3.07771	3.08871	3.08145	1.24252	0.881611	0.705846	3.26783	0.000172
N-Acetylglutamic acid	1.5508	1.62731	1.88645	0.52612	0.53975	0.533137	3.16731	0.000342
Argininosuccinic acid	2.0635	1.56611	2.04681	0.594498	0.667657	0.549275	3.13367	0.001509
Ribose 5-phosphate	4.19565	3.53927	4.41543	1.49987	1.062	1.32915	3.12266	0.000709
Malonyl CoA	1.84329	2.05014	2.21273	0.736052	0.729222	0.499328	3.10809	0.000475
S-Adenosylmethionine	1.84435	1.71696	2.08219	0.612819	0.676115	0.570616	3.03488	0.000346
Ornithine	1.6882	1.66303	2.2861	0.552069	0.78616	0.540501	3.00061	0.004604
Trp	1.98803	1.93489	2.31369	0.673675	0.773519	0.710252	2.89074	0.000368
Leu	1.59152	1.51483	1.87977	0.56173	0.634746	0.554939	2.84691	0.000697
Val	1.5893	1.45324	1.74438	0.542179	0.665473	0.529645	2.75539	0.000425
Met	1.43988	1.32403	1.4352	0.448095	0.60419	0.476472	2.74675	0.000129
Arg	1.68307	1.47178	1.71468	0.532129	0.700297	0.555944	2.72289	0.000376
Total BCAA	1.57643	1.46354	1.77119	0.563425	0.653236	0.551108	2.7216	0.000444
Total Acetyl CoA-related Amino Acids	1.56922	1.46361	1.77777	0.565408	0.656869	0.558101	2.70201	0.000492
Lactic acid	1.74058	1.52346	1.69098	0.549734	0.705326	0.590317	2.6851	0.00021
Total Succinyl CoA-related Amino Acids	1.54428	1.41358	1.658	0.54316	0.653096	0.535643	2.6652	0.000277
Xanthine	2.21162	1.85747	1.86031	0.68773	0.775308	0.768622	2.65695	0.000522
Lys	1.4944	1.37283	1.67762	0.519775	0.677774	0.528595	2.63295	0.000782
Glutathione (GSSG)	2.07855	1.99424	2.40175	0.778243	0.796893	0.906671	2.6088	0.000521
Total Essential Amino Acids	1.46877	1.3672	1.63109	0.555203	0.629698	0.539368	2.5907	0.000364
Glucose 6-phosphate	1.57987	1.83922	1.98517	0.705231	0.624646	0.762818	2.58244	0.000911
Fructose 6-phosphate	1.45753	1.83876	1.89244	0.671215	0.548957	0.797235	2.57198	0.002389
Ile	1.55046	1.41806	1.67888	0.582001	0.662888	0.56408	2.56909	0.00031
Total Ketogenic Amino Acids	1.45694	1.36621	1.63395	0.567002	0.633157	0.552382	2.54323	0.000397
His	1.41699	1.25054	1.42542	0.553311	0.558254	0.506545	2.52946	0.000155
Asp	1.38632	1.48484	1.80364	0.592617	0.709636	0.564912	2.50369	0.002181
Total Glu-related Amino Acids	1.32203	1.35805	1.53323	0.554416	0.586552	0.543107	2.50186	0.000223
Total Aromatic Amino Acids	1.5135	1.41319	1.62519	0.584639	0.664982	0.588968	2.47575	0.00017
Glu	1.31887	1.38368	1.5547	0.565702	0.597293	0.558209	2.47341	0.000291
Phe	1.4925	1.39369	1.63917	0.585004	0.667834	0.5784	2.4712	0.000307
Total Fumarate-related Amino Acids	1.48408	1.38085	1.5825	0.579119	0.658252	0.581448	2.44523	0.000162
Pro	1.19665	1.21319	1.3799	0.522339	0.546335	0.499248	2.41704	0.000249
Tyr	1.47204	1.36247	1.5014	0.570696	0.64454	0.585809	2.40744	6.1e-05
AMP	1.70713	1.56617	2.16157	0.666101	0.840192	0.766809	2.39095	0.00484
Dihydroxyacetone phosphate	2.66063	2.13957	2.80965	1.22893	0.791093	1.17948	2.37845	0.003929
Adenylosuccinic acid	1.87956	1.82938	1.94786	0.78003	0.81242	0.819933	2.3449	8e-06
Glycerol 3-phosphate	1.15227	1.2302	1.44393	0.504018	0.550816	0.580676	2.33958	0.001254
Thr	1.24847	1.1918	1.42902	0.560952	0.57518	0.521819	2.33378	0.000549
2-Oxoisovaleric acid	1.76456	1.56783	1.90373	0.690474	0.812957	0.772343	2.30081	0.000686
Fructose 1,6-diphosphate	1.25957	1.2361	1.50474	0.60811	0.614002	0.520148	2.2961	0.001171
Total Amino Acids	1.21531	1.20625	1.38158	0.544039	0.585476	0.530594	2.2909	0.000273
Total Oxaloacetate-related Amino Acids	1.12947	1.18333	1.368	0.539517	0.56311	0.508276	2.28493	0.000735
Total Glucogenic Amino Acids	1.20472	1.19814	1.36823	0.543879	0.583587	0.53009	2.27509	0.000262
Total Non-essential Amino Acids	1.17888	1.18312	1.34572	0.542434	0.579121	0.529333	2.2459	0.000272
Asn	1.03998	1.07828	1.21622	0.521017	0.512061	0.488544	2.1914	0.000373
GMP	1.66616	1.43695	1.70496	0.730458	0.802683	0.709824	2.14362	0.000635
NADH	1.42975	1.45769	1.55559	0.743157	0.810173	0.685503	1.98453	0.000151
Total Pyr-related Amino Acids	1.04462	1.00133	1.15391	0.531868	0.572717	0.517064	1.97321	0.000405
β-Ala	0.899373	0.9249	1.03784	0.457515	0.544883	0.4562	1.96224	0.000825
Total Glutathione	1.32081	1.38187	1.40507	0.687922	0.736612	0.674389	1.95707	2.9e-05
cAMP	1.05129	1.14725	1.02782	0.59796	0.561249	0.514483	1.92769	0.000294
Glutathione (GSH)	1.27492	1.34478	1.34471	0.682453	0.732962	0.660322	1.90988	3.8e-05
N-Carbamoylaspartic acid	1.33726	1.57031	1.62318	0.837199	0.744114	0.791318	1.90959	0.001435
Ala	1.00022	0.966634	1.12714	0.548219	0.574173	0.52131	1.88233	0.000702
Glucose 1-phosphate	1.07331	2.31236	2.37218	1.23419	0.839753	1.02841	1.85596	0.113612
2-Oxoglutaric acid	1.06485	1.25325	1.37134	0.676803	0.68521	0.634798	1.84767	0.003386
GDP	1.02171	1.17534	1.21267	0.577057	0.637379	0.648996	1.82981	0.001182
Malate/Asp	2.51297	2.63352	2.71528	1.25333	1.80838	1.24875	1.82388	0.003709
Hydroxyproline	0.892423	0.878454	0.915774	0.504812	0.508131	0.483924	1.79485	7e-06
Creatine	0.920734	0.905771	1.06764	0.661769	0.512228	0.447757	1.78457	0.006573
Phosphocreatine	1.20458	1.30966	1.32811	0.760094	0.68943	0.728538	1.76411	0.000219
ADP	1.16743	1.13557	1.3162	0.651192	0.763959	0.638114	1.76266	0.001594
Creatinine	1.20145	0.920766	1.05983	0.656117	0.643665	0.57928	1.69343	0.006778
Gly	0.872533	0.836024	0.939362	0.50032	0.559319	0.50598	1.69129	0.000535
HMG CoA	1.28849	1.11668	1.47262	0.825504	0.8212	0.815661	1.57482	0.010114
NAD+	0.955648	1.11369	1.25963	0.710197	0.747772	0.718754	1.52935	0.012258
Galactose 1-phosphate	1.1371	0.178616	0.0494017	0.299181	0.442674	0.155446	1.52136	0.681451
Total Adenylate	0.978047	1.06436	1.2342	0.72306	0.768318	0.712065	1.48704	0.009775
ATP	0.960691	1.05615	1.22216	0.728022	0.768062	0.716332	1.46401	0.011799
Citric acid	0.817009	0.92906	0.97978	0.642783	0.664451	0.616619	1.41687	0.005914
Isocitric acid	0.890375	0.982505	1.01482	0.680869	0.696697	0.700972	1.38929	0.002036
Glu/2-Oxoglutarate	1.2378	1.10341	1.13303	0.835342	0.871168	0.878819	1.34383	0.002307
2-Hydroxyglutaric acid	0.993904	1.25765	1.29116	0.841483	0.944965	0.858006	1.33968	0.039377
2-Phosphoglyceric acid	0.80905	0.915047	0.891954	0.682872	0.616161	0.662566	1.33363	0.004456
cis-Aconitic acid	0.776158	0.842236	0.915298	0.618667	0.658408	0.627235	1.3305	0.00749
Total Guanylate	0.862555	0.942503	1.09837	0.728407	0.75891	0.709062	1.32192	0.029066
IMP	1.14113	1.20389	1.4489	0.975487	0.929194	0.988254	1.31144	0.034791
NADH/NAD+	1.49605	1.30883	1.23491	1.04637	1.08341	0.953701	1.31014	0.021313
GTP	0.846172	0.927302	1.08623	0.734125	0.76296	0.711332	1.29491	0.039455
3-Phosphoglyceric acid	0.679244	0.773456	0.766533	0.666796	0.613854	0.626555	1.16361	0.038555
Citrulline/Ornithine	1.03983	1.03916	0.835669	0.867075	0.758771	0.920308	1.14473	0.212613
NADPH	0.595665	0.682568	0.761746	0.628935	0.576105	0.583664	1.14048	0.173991
Fischer's Ratio	1.03884	1.03291	1.08698	0.961187	0.979762	0.933266	1.09899	0.012172
NADPH/NADP+	0.819026	0.932443	0.819589	0.830576	0.750686	0.796925	1.0811	0.219949
NADP+	0.723017	0.727727	0.923971	0.752784	0.762935	0.728099	1.05834	0.550514
ADP-ribose	1.50254	1.45218	2.01743	1.76443	1.50165	1.47038	1.04976	0.718783
2,3-Diphosphoglyceric acid	0.618923	0.705358	0.667267	0.668081	0.682677	0.721531	0.961038	0.415566
UDP-glucose	0.547922	0.662017	0.726934	0.694955	0.648542	0.680871	0.956779	0.618399
Glycerol 3-phosphate/DHAP	0.432501	0.574207	0.51323	0.40958	0.69534	0.491658	0.951997	0.799948
CoA	0.562943	0.663282	0.842223	0.747301	0.772063	0.836763	0.877901	0.326921
Putrescine/Spermidine	1.16008	0.571259	0.952182	0.875382	1.17976	1.05129	0.86386	0.506995
G6P/R5P	0.37178	0.513078	0.443902	0.464238	0.580726	0.566642	0.824494	0.160912
XMP	0.377586	0.455572	0.617746	0.671025	0.567414	0.624846	0.77868	0.148059
Spermidine	0.292889	0.4425	0.585078	0.594567	0.650909	0.546242	0.736983	0.154492
GSH/GSSG	0.598608	0.658105	0.546416	0.855813	0.897641	0.710767	0.731724	0.02775
Putrescine	0.343771	0.255756	0.563655	0.526598	0.776951	0.581013	0.617216	0.113426
Ribose 1-phosphate	0.29158	0.202956	0.660331	0.291457	1.09225	0.510565	0.609664	0.423793
Lactate/Pyruvate	0.542248	0.511689	0.45508	0.475575	0.972974	1.19067	0.571767	0.151908
Adenylate Energy Charge	0.449436	0.452092	0.451187	1.00364	0.999535	1.00266	0.450029	<0.000001
Guanylate Energy Charge	0.447631	0.449439	0.45049	1.00383	1.00225	1.00156	0.448048	<0.000001
PRPP	0.100674	0.152434	0.2009	0.69793	0.659539	0.682448	0.222562	6.9e-05
Relative concentrations or ratios of metabolites in U2OS cells treated in triplicate with 1 µM NCB-0846, or 1 µM NCB-0970 for 72 hours.
The mean metabolite concentration in U2OS cells treated with DMSO was set as 1.

## Sheet: table S4
Supplemental Table 4. Regulation of genes involved in adipogenesis by NCB-0846.
	DMSO	NCB-0846	NCB-0970		846/970	846/970
Gene Symbol	Cт				Delta Cт	Ratio
PPARGC1A	27.4924	30.257	28.4979		1.75916	0.29542
LPL	25.9327	27.3901	26.0732		1.31688	0.401402
CREB1	25.5185	26.8803	26.0168		0.863562	0.549594
CFD	28.9637	31.0326	30.1954		0.837282	0.559697
INSR	28.2181	29.7514	29.1111		0.640285	0.641586
TCF7L2	25.6178	26.9628	26.3355		0.627293	0.64739
RB1	25.1676	25.991	25.3765		0.614536	0.65314
SFRP1	27.6243	28.9116	28.3129		0.59874	0.660331
EGR2	29.1795	31.5105	30.9509		0.559557	0.67851
DIO2	30.9797	31.5107	30.9631		0.547621	0.684147
CDKN1B	25.139	26.8458	26.3257		0.52009	0.697328
BMP7	26.5719	27.9425	27.4325		0.510067	0.70219
E2F1	25.9412	26.8767	26.5582		0.318521	0.801891
BMP4	24.7715	25.8961	25.639		0.257095	0.836771
SIRT1	25.4273	26.2701	26.0307		0.239428	0.847081
RXRA	25.9711	26.5417	26.3446		0.197096	0.872305
CEBPB	26.0789	27.2183	27.0238		0.194527	0.87386
NRF1	27.7215	29.1146	28.9647		0.149878	0.901327
CDK4	22.8704	23.2617	23.1998		0.0618267	0.95805
HES1	24.9855	25.4777	25.4562		0.0214596	0.985235
ACACB	31.4305	32.0823	32.066		0.0163612	0.988723
MAPK14	25.9244	26.4953	26.4909		0.00436401	0.99698
FOXO1	28.9996	29.6332	29.646		-0.0127602	1.00888
B2M	21.0178	21.6609	21.6795		-0.0185795	1.01296
PPARA	25.8462	26.5505	26.5808		-0.0303135	1.02123
SIRT3	27.8594	28.7964	28.8579		-0.0615005	1.04355
HPRT1	26.6029	26.5787	26.653		-0.0742989	1.05285
ACTB	17.3258	17.9447	18.0705		-0.125854	1.09115
VDR	28.5503	28.6482	28.7801		-0.131929	1.09576
RPLP0	17.9646	18.2877	18.4773		-0.189611	1.14046
NCOA2	25.5476	26.5003	26.7013		-0.201019	1.14951
LIPE	28.2155	28.9373	29.1785		-0.241117	1.18191
KLF15	31.8249	32.5385	32.8042		-0.265675	1.2022
SLC2A4	28.5734	29.7787	30.0564		-0.277691	1.21225
FGF1	26.467	26.6119	26.8967		-0.284798	1.21824
SRC	26.7564	27.0625	27.3907		-0.328217	1.25546
SREBF1	26.9325	27.9803	28.3284		-0.348164	1.27294
NR1H3	27.4482	27.5748	27.9536		-0.378796	1.30026
FGF2	26.7278	26.5608	26.9428		-0.381994	1.30314
LMNA	25.1291	25.4487	25.8612		-0.412554	1.33104
IRS2	30.6372	31.2396	31.6566		-0.417023	1.33517
KLF3	25.3552	25.8946	26.3224		-0.427837	1.34522
ANGPT2	30.9403	31.6909	32.13		-0.439119	1.35578
NCOR2	24.1809	24.682	25.1453		-0.463217	1.37861
DDIT3	26.272	27.4675	27.9754		-0.507898	1.42198
WNT5B	26.6194	26.2928	26.8788		-0.58592	1.501
AXIN1	26.8722	27.3216	27.949		-0.62739	1.54477
CEBPD	29.8692	30.6356	31.2955		-0.659912	1.57999
LRP5	29.8077	30.1054	30.8503		-0.744911	1.67587
PPARGC1B	31.1569	31.0269	31.7981		-0.771202	1.70669
FASN	24.3346	24.4864	25.2613		-0.774904	1.71108
TAX	26.8492	26.8376	27.6172		-0.779585	1.71664
USP1	34.5676	33.727	34.5412		-0.814175	1.75829
CCND1	24.2846	23.3213	24.144		-0.82271	1.76873
SIRT2	28.7193	28.2622	29.1006		-0.8384	1.78807
CEBPA	29.4497	30.7406	31.6025		-0.86187	1.81739
BMP2	30.0718	30.4746	31.3444		-0.869753	1.82735
CDKN1A	24.0693	22.9693	23.9857		-1.01637	2.02282
PPARD	26.8507	26.951	28.0027		-1.05169	2.07296
KLF2	28.1726	27.7939	28.9573		-1.16347	2.23995
AGT	30.5347	31.7172	32.8825		-1.16533	2.24284
WNT10B	32.6481	32.3775	33.5916		-1.21415	2.32005
PPARG	27.435	26.4375	27.849		-1.41157	2.66026
IRS1	25.9582	26.4857	27.9193		-1.4336	2.70119
ADRB2	28.0801	27.7476	29.1835		-1.43589	2.70549
FABP4	32.6968	30.9688	32.6329		-1.66411	3.16917
WNT5A	27.3443	27.1229	28.8902		-1.7673	3.40416
GATA2	30.8016	31.0552	32.8333		-1.77807	3.42968
RUNX1T1	32.1065	32.5454	34.3746		-1.82915	3.55328
JUN	26.3992	26.029	27.8837		-1.85468	3.61672
FGF10	30.582	31.3103	33.3424		-2.03212	4.09005
GATA3	30.5034	30.6002	32.6328		-2.03263	4.0915
WNT3A	30.9034	31.0792	33.1958		-2.11656	4.3366
GAPDH	18.9654	18.625	21.0035		-2.37843	5.1997
U2OS cells were treated with DMSO, NCB-0846 (1 µM), or NCB-0970 (1 µM) for 48 hours, and the expression of a panel of 74 genes involved in the differentiation and maintenance of adipocytes was quantified by real-time RT-PCR using the adipogenesis RT2 Profiler PCR Arrays (Qiagen).

## Sheet: table S5
Supplemental Table 5. Grades of nuclear expression of TNIK in the clinical samples of OS.
Case number	Sex/Age	Original site	Histological diagnosis	Nuclear staining*
1	M/24	bone, femur	Osteosarcoma, osteoblastic type	5
2	F/17	bone, femur	Osteosarcoma	3
3	M/16	bone, femur	Osteosarcoma	4
4	M/23	bone	Osteosarcoma	0
5	F/14	bone, femur	Osteosarcoma	5
6	M/37	bone, pelvis	Osteosarcoma	1
7	M/17	bone, pelvis	Osteosarcoma, chondroblastic type	1
8	M/20	bone, femur	Osteosarcoma, chondroblastic type	5
9	M/20	bone, ilium	Osteosarcoma, chondroblastic type	2
10	M/18	bone, femur	Osteosarcoma, chondroblastic type	5
11	M/17	bone tibia	Osteosarcoma	2
12	M/20	knee	Osteosarcoma, osteoblastic type	5
13	F/35	humerus	Osteosarcoma	1
14	F/50	hip	Osteosarcoma	5
15	M/38	bone, femur	Osteosarcoma, osteoblastic type	4
16	F/44	bone, femur	Osteosarcoma	5
17	M/19	bone, femur	Osteosarcoma, osteoblastic type	5
18	M/16	leg	Osteosarcoma, chondroblastic type	4
19	M/18	bone, femur	Osteosarcoma, telangiectatic type	3
20	M/10	bone	Osteosarcoma, osteoblastic type	2
21	M/10	bone	Osteosarcoma, osteoblastic type	3
22	M/10	bone	Osteosarcoma, osteoblastic type	2
23	F/11	bone, femur	Osteosarcoma, osteoblastic type	4
24	M/11	bone, femur	Osteosarcoma, osteoblastic type	5
25	M/19	bone, femur	Osteosarcoma	4
26	M/19	bone, femur	Osteosarcoma	3
27	M/10	bone, femur	Osteosarcoma, osteoblastic type	2
28	M/10	bone, femur	Osteosarcoma, osteoblastic type	4
29	M/14	bone, femur	Osteosarcoma	5
30	M/18	bone	Osteosarcoma	1
31	M/14	bone, femur	Osteosarcoma, osteoblastic type	3
32	F/12	bone, tibia	Osteosarcoma	2
33	F/9	bone, tibia	Osteosarcoma,chondroblastic predominant type	0
34	M/5	bone, femur	Osteosarcoma	5
35	M/11	bone, fibula	Osteosarcoma, chondroblastic type	4
36	M/11	bone, tibia	Osteosarcoma	3
37	M/11	bone, tibia	Osteosarcoma	2
38	F/24	bone, tibia and fibula	Osteogenic sarcoma, osteoblastic type	4
39	M/26	foot	Osteosarcoma, osteoblastic type	5
40	M/22	limb	Osteosarcoma, osteoblastic type	5
41	M/18	bone, femur	Osteogenic sarcoma, osteoblastic with telangiectatic	4
42	M/22	bone, tibia and fibula	Osteogenic sarcoma, osteoblastic type	4
43	F/20	bone, femur	Osteocarcoma, osteoblastic,	5
44	M/22	bone	Osteosarcoma, osteoblastic type	4
45	M/23	bone	Osteosarcoma	5
46	F/17	bone, femur	Osteosarcoma, fibroblastic type	2
47	F/16	bone, femur	Osteogenic sarcoma,	2
48	F/20	bone, femur	Osteosarcoma, osteoblastic	5
49	M/27	bone, femur	Osteosarcoma, osteoblastic	4
50	F/31	bone, tibia	Osteosarcoma, osteoblastic	1
51	M/39	bone, femur	Osteosarcoma, osteoblastic type	5
*Grade 0, no nuclear staining; Grade 1, <10%; Grade 2, 10–25%; Grade 3, 26–50%; Grade 4, 51–75%; Grade 5, >75%

## Sheet: table S6
Supplemental Table 6. Cell lines and culture media used in this study.
Cell line	Medium	Company	Identification
NOS10	RPMI 1640	Nacalai tesque	30264-56
HuO9N2	RPMI 1640
NOS1	RPMI 1640
HuO3N1	RPMI 1640
HsOS1	DMEM	Nacalai tesque	08459-35
NHOst	DMEM	ThermoFisher	11885084
HOB-c	DMEM
NY	EMEM	Wako Pure Chemical Industries	051-07615
MNNG/HOS	EMEM
G292	McCoy 5A	Life technologies	12330-031
U2OS	McCoy 5A
Abbreviations: RPMI, Roswell Park Memorial Institute medium; DMEM, Dulbecco's Modified Eagle's Medium, EMEM, Eagle's minimal essential medium.

## Sheet: table S7
Supplemental Table 7. List of antibodies used in this study.
Figure	Application	Antigen	Company	Identification
4D, F	IB	TNIK	BD	612250
		SOX2	CST	3579
		NANOG	CST	4903
		OCT4A	CST	2840
		MYC	Abcam	ab32072
		γ-tubulin	Sigma	T6557
6A	IF	TNIK	Sigma	HPA012128
		β-catenin	BD	610153
6B	IHC	TNIK	Sigma	HPA012128
6E, F	IB	TNIK	BD	612250
		γ-tubulin	Sigma	T6557
7A	IF	TNIK	Sigma	HPA012128
		PPARγ	Santa cruz	sc-7273
7B	IP	Rabbit IgG	CST	2729
		PPARγ	CST	2443
	IB	TNIK	Santa cruz	sc-136103
	IP	Rabbit IgG	CST	2729
		TNIK	Sigma	HPA012128
	IB	PPARγ	Santa cruz	sc-7273
7C	IB	phospho serine	ThermoFisher	61-8100
		phospho threonine	CST	9381
		PPARγ	CST	2443
7D	IB	phospho threonine	CST	9381
		PPARγ	CST	2443
Supplementary Figure	Application	Antigen	Company	Identification
S1	IB	PARP	CST	9542
		γ-tubulin	Sigma	T6557
S6A	IB	PPARγ	Santa cruz	sc-7273
		γ-tubulin	Sigma	T6557
S7	IHC	TNIK	Sigma	HPA012128
Abbreviations: IHC, immunohistochemistry; IF, immunofluorescence; IB, immunoblot; IP, immunoprecipitation.

## Sheet: table S8
Supplemental Table 8. Pre-designed primer and probe sets used for real-time RT-PCR.
Gene symbol	Species	Company	Identification
TNIK	human	Applied Biosystems	Hs00323234_m1
MYC	human	Applied Biosystems	Hs00153408_m1
AXIN2	human	Applied Biosystems	Hs00610344_m1
ACTB	human	Applied Biosystems	Hs99999903_m1
PPARG	human	Applied Biosystems	Hs00234592_m1
FABP4	human	Applied Biosystems	Hs01086177_m1
LDHA	human	Applied Biosystems	Hs01378790_g1
LDHC	human	Applied Biosystems	Hs00255650_m1
PDK2	human	Applied Biosystems	Hs00176865_m1
PDK4	human	Applied Biosystems	Hs01037712_m1
SOX2	human	Applied Biosystems	Hs01053049_s1
POU5f1	human	Applied Biosystems	Hs04260367_gH
NANOG	human	Applied Biosystems	Hs04399610_g1
